# Supplementary material for: [3-Hy­droxy­methyl-1,4-bis­(4-methyl­phen­yl)naphthalen-2-yl]methanol
Source: Acta Crystallogr Sect E Struct Rep Online. 2011 Mar 19;67(Pt 4):o931. doi: 10.1107/S160053681100986X (PMC3099979; doi:10.1107/S160053681100986X)
Supplement: Supplementary file 1 [file e-67-0o931-sup1.cif]

##############################################################################
###                                                                        ###
###        Electronic paper (Acta Crystallographica Section E)             ###
###                                                                        ###
##############################################################################
#                                                                            #
# This CIF contains the data in a paper accepted for publication in Acta     #
# Crystallographica Section E. It conforms to the requirements of Notes      #
# for Authors for Section E, and has been peer reviewed under the auspices   #
# of the IUCr Commission on Journals.                                        #
#                                                                            #
# Full details of the Crystallographic Information File format               #
# are given in the paper "The Crystallographic Information File (CIF):       #
# a New Standard Archive File for Crystallography" by S. R. Hall, F. H.      #
# Allen and I. D. Brown [Acta Cryst. (1991), A47, 655-685].                  #
#                                                                            #
# The current version of the core CIF dictionary is obtainable from          #
# ftp://ftp.iucr.org/pub/cif_core.dic. The current version number is 2.4.    #
#                                                                            #
# Software is freely available for graphical display of the structure(s) in  #
# this CIF.  For information consult the CIF home page http://www.iucr.org/  #
# cif/home.html                                                              #
#                                                                            #
# This file may be used for bona fide research purposes within the           #
# scientific community so long as proper attribution is given to the journal # 
# article from which it was obtained.                                        #
#                                                                            #
##############################################################################
                                             
data_global
_audit_creation_method     SHELXL-97
_journal_date_recd_electronic     2011-02-18
_journal_date_accepted     2011-03-16
_journal_name_full     'Acta Crystallographica, Section E'
_journal_year     2011
_journal_volume     67
_journal_issue      4
_journal_page_first     o931
_journal_page_last     o931
_journal_paper_category     QO
_journal_coeditor_code     LD2002
_publ_contact_author_name     'K. Sethusankar'
_publ_contact_author_address
;
   Department of Physics
   RKM Vivekananda College (Autonomous)
   Chennai 600 004
   India
;
_publ_contact_author_email     'ksethusankar@yahoo.co.in'
_publ_contact_author_fax     '044 091 2499 3057'
_publ_contact_author_phone     '044 091 24484170'
_publ_section_title
;
[3-Hydroxymethyl-1,4-bis(4-methylphenyl)naphthalen-2-yl]methanol
;
loop_
    _publ_author_name
    _publ_author_address
    'P. Narayanan'
;  Department of Physics
   RKM Vivekananda College (Autonomous)
   Chennai 600 004
   India
;
    'K. Sethusankar'
;  Department of Physics
   RKM Vivekananda College (Autonomous)
   Chennai 600 004
   India
;
    'Meganathan Nandakumar'
;  Department of Organic Chemistry
   University of Madras
   Maraimalai Campus
   Chennai 600 025
   India
;
    'Arasambattu K. Mohanakrishnan'
;  Department of Organic Chemistry
   University of Madras
   Maraimalai Campus
   Chennai 600 025
   India
;
data_I
_audit_creation_method     SHELXL-97
_chemical_name_systematic
;
[3-Hydroxymethyl-1,4-bis(4-methylphenyl)naphthalen-2-yl]methanol
;
_chemical_name_common     ?
_chemical_formula_moiety     'C26 H24 O2'
_chemical_formula_sum     'C26 H24 O2'
_chemical_formula_iupac     'C26 H24 O2'
_chemical_formula_weight     368.45
_chemical_melting_point     ?
_symmetry_cell_setting     triclinic
_symmetry_space_group_name_H-M     'P -1'
_symmetry_space_group_name_Hall     '-p 1'
loop_
    _symmetry_equiv_pos_as_xyz
    'x, y, z'
    '-x, -y, -z'
_cell_length_a     6.3525(3)
_cell_length_b     10.0192(4)
_cell_length_c     16.4654(7)
_cell_angle_alpha     77.723(2)
_cell_angle_beta     81.870(2)
_cell_angle_gamma     78.108(2)
_cell_volume     996.80(7)
_cell_formula_units_Z     2
_cell_measurement_reflns_used     3910
_cell_measurement_theta_min     0.998
_cell_measurement_theta_max     25.99
_cell_measurement_temperature     293(2)
_exptl_crystal_description     block
_exptl_crystal_colour     colorless
_exptl_crystal_size_max     0.30
_exptl_crystal_size_mid     0.25
_exptl_crystal_size_min     0.20
_exptl_crystal_density_diffrn     1.228
_exptl_crystal_density_meas     ?
_exptl_crystal_density_method     'not measured'
_exptl_crystal_F_000     392
_exptl_absorpt_coefficient_mu     0.076
_exptl_absorpt_correction_type     none
_exptl_absorpt_process_details     ?
_exptl_absorpt_correction_T_min     ?
_exptl_absorpt_correction_T_max     ?
_exptl_special_details
;
;
_diffrn_ambient_temperature     293(2)
_diffrn_radiation_type     MoK\a
_diffrn_radiation_wavelength     0.71073
_diffrn_radiation_source     'fine-focus sealed tube'
_diffrn_radiation_monochromator     graphite
_diffrn_measurement_device_type     'Bruker Kappa APEXII CCD'
_diffrn_measurement_method     \w
_diffrn_detector_area_resol_mean     ?
_diffrn_reflns_number     19109
_diffrn_reflns_av_R_equivalents     0.0363
_diffrn_reflns_av_sigmaI/netI     0.0248
_diffrn_reflns_theta_min     2.25
_diffrn_reflns_theta_max     25.99
_diffrn_reflns_theta_full     25.99
_diffrn_measured_fraction_theta_max     0.998
_diffrn_measured_fraction_theta_full     0.998
_diffrn_reflns_limit_h_min     -7
_diffrn_reflns_limit_h_max     7
_diffrn_reflns_limit_k_min     -12
_diffrn_reflns_limit_k_max     12
_diffrn_reflns_limit_l_min     -20
_diffrn_reflns_limit_l_max     20
_diffrn_standards_number     ?
_diffrn_standards_interval_count     ?
_diffrn_standards_interval_time     ?
_diffrn_standards_decay_%     ?
_refine_special_details
;
Refinement of <i>F</i>^2^ against ALL reflections. The weighted <i>R</i>-factor
<i>wR</i> and goodness of fit <i>S</i> are based on <i>F</i>^2^, conventional
<i>R</i>-factors <i>R</i> are based on <i>F</i>, with <i>F</i> set to zero for
negative <i>F</i>^2^. The threshold expression of <i>F</i>^2^ >
\s(<i>F</i>^2^) is used only for calculating <i>R</i>-factors(gt) <i>etc</i>.
and is not relevant to the choice of reflections for refinement.
<i>R</i>-factors based on <i>F</i>^2^ are statistically about twice as large
as those based on <i>F</i>, and <i>R</i>- factors based on ALL data will be
even larger.
;
_reflns_number_total     3910
_reflns_number_gt     3061
_reflns_threshold_expression     I>2\s(I)
_refine_ls_structure_factor_coef     Fsqd
_refine_ls_matrix_type     full
_refine_ls_R_factor_all     0.0576
_refine_ls_R_factor_gt     0.0445
_refine_ls_wR_factor_gt     0.1224
_refine_ls_wR_factor_ref     0.1332
_refine_ls_goodness_of_fit_ref     1.037
_refine_ls_restrained_S_all     1.037
_refine_ls_number_reflns     3910
_refine_ls_number_parameters     257
_refine_ls_number_restraints     0
_refine_ls_hydrogen_treatment     constr
_refine_ls_weighting_scheme     calc
_refine_ls_weighting_details
         'calc w=1/[\s^2^(Fo^2^)+(0.0683P)^2^+0.2321P] where P=(Fo^2^+2Fc^2^)/3'
_atom_sites_solution_hydrogens     geom
_atom_sites_solution_primary     direct
_atom_sites_solution_secondary     difmap
_refine_ls_shift/su_max     0.024
_refine_ls_shift/su_mean     0.000
_refine_diff_density_max     0.217
_refine_diff_density_min     -0.193
_refine_ls_extinction_method     none
_refine_ls_extinction_coef     ?
loop_
    _atom_type_symbol
    _atom_type_description
    _atom_type_scat_dispersion_real
    _atom_type_scat_dispersion_imag
    _atom_type_scat_source
    'C' 'C' 0.0033 0.0016
                         'International Tables Vol C Tables 4.2.6.8 and 6.1.1.4'
    'H' 'H' 0.0000 0.0000
                         'International Tables Vol C Tables 4.2.6.8 and 6.1.1.4'
    'O' 'O' 0.0106 0.0060
                         'International Tables Vol C Tables 4.2.6.8 and 6.1.1.4'
_computing_data_collection     'APEX2 (Bruker, 2004)'
_computing_cell_refinement     'SAINT (Bruker, 2004)'
_computing_data_reduction     'SAINT (Bruker, 2004)'
_computing_structure_solution     'SHELXS97 (Sheldrick, 2008)'
_computing_structure_refinement     'SHELXL97 (Sheldrick, 2008)'
_computing_molecular_graphics     'ORTEP-3 (Farrugia, 1997)'
_computing_publication_material
                            'SHELXL97 (Sheldrick, 2008) and PLATON (Spek, 2009)'
loop_
    _atom_site_type_symbol
    _atom_site_label
    _atom_site_fract_x
    _atom_site_fract_y
    _atom_site_fract_z
    _atom_site_U_iso_or_equiv
    _atom_site_adp_type
    _atom_site_calc_flag
    _atom_site_refinement_flags
    _atom_site_occupancy
    _atom_site_disorder_assembly
    _atom_site_disorder_group
    C C1 0.2706(3) 0.94217(18) 0.07678(10) 0.0492(4) Uani d . 1 . .
    H H1 0.3534 1.0114 0.0585 0.059 Uiso calc R 1 . .
    C C2 0.2351(3) 0.8678(2) 0.02158(11) 0.0587(5) Uani d . 1 . .
    H H2 0.2943 0.8860 -0.0337 0.070 Uiso calc R 1 . .
    C C3 0.1105(3) 0.76456(19) 0.04756(11) 0.0573(5) Uani d . 1 . .
    H H3 0.0849 0.7150 0.0093 0.069 Uiso calc R 1 . .
    C C4 0.0258(3) 0.73548(17) 0.12864(10) 0.0479(4) Uani d . 1 . .
    H H4 -0.0578 0.6664 0.1450 0.057 Uiso calc R 1 . .
    C C5 0.0626(2) 0.80827(14) 0.18835(9) 0.0355(3) Uani d . 1 . .
    C C6 0.1845(2) 0.91646(15) 0.16136(9) 0.0361(3) Uani d . 1 . .
    C C7 0.2177(2) 0.99509(14) 0.22017(9) 0.0329(3) Uani d . 1 . .
    C C8 0.1344(2) 0.96324(13) 0.30250(8) 0.0307(3) Uani d . 1 . .
    C C9 0.0165(2) 0.85221(13) 0.32980(8) 0.0309(3) Uani d . 1 . .
    C C10 -0.0209(2) 0.77660(14) 0.27435(9) 0.0327(3) Uani d . 1 . .
    C C11 -0.1450(2) 0.66107(14) 0.30361(9) 0.0345(3) Uani d . 1 . .
    C C12 -0.0415(3) 0.52369(16) 0.31375(12) 0.0505(4) Uani d . 1 . .
    H H12 0.1059 0.5028 0.2974 0.061 Uiso calc R 1 . .
    C C13 -0.1532(3) 0.41753(16) 0.34770(13) 0.0577(5) Uani d . 1 . .
    H H13 -0.0792 0.3262 0.3538 0.069 Uiso calc R 1 . .
    C C14 -0.3727(3) 0.44283(16) 0.37296(10) 0.0467(4) Uani d . 1 . .
    C C15 -0.4757(3) 0.57913(17) 0.36041(11) 0.0500(4) Uani d . 1 . .
    H H15 -0.6238 0.5997 0.3755 0.060 Uiso calc R 1 . .
    C C16 -0.3654(3) 0.68645(15) 0.32604(11) 0.0451(4) Uani d . 1 . .
    H H16 -0.4408 0.7774 0.3179 0.054 Uiso calc R 1 . .
    C C17 -0.4920(4) 0.3264(2) 0.41238(15) 0.0716(6) Uani d . 1 . .
    H H17A -0.5038 0.2747 0.3709 0.107 Uiso calc R 1 . .
    H H17B -0.6340 0.3640 0.4352 0.107 Uiso calc R 1 . .
    H H17C -0.4144 0.2660 0.4562 0.107 Uiso calc R 1 . .
    C C18 0.3357(2) 1.11445(14) 0.19167(9) 0.0355(3) Uani d . 1 . .
    C C19 0.2405(3) 1.23562(16) 0.14231(10) 0.0469(4) Uani d . 1 . .
    H H19 0.1093 1.2391 0.1223 0.056 Uiso calc R 1 . .
    C C20 0.3375(3) 1.35125(17) 0.12230(11) 0.0536(4) Uani d . 1 . .
    H H20 0.2695 1.4316 0.0894 0.064 Uiso calc R 1 . .
    C C21 0.5335(3) 1.35040(17) 0.15006(11) 0.0492(4) Uani d . 1 . .
    C C22 0.6302(3) 1.22817(17) 0.19724(11) 0.0486(4) Uani d . 1 . .
    H H22 0.7634 1.2239 0.2158 0.058 Uiso calc R 1 . .
    C C23 0.5348(3) 1.11207(16) 0.21764(10) 0.0428(4) Uani d . 1 . .
    H H23 0.6050 1.0311 0.2492 0.051 Uiso calc R 1 . .
    C C24 0.6348(4) 1.4786(2) 0.13058(14) 0.0717(6) Uani d . 1 . .
    H H24A 0.6240 1.5217 0.0730 0.108 Uiso calc R 1 . .
    H H24B 0.7843 1.4531 0.1407 0.108 Uiso calc R 1 . .
    H H24C 0.5605 1.5426 0.1656 0.108 Uiso calc R 1 . .
    C C25 0.1635(2) 1.04605(14) 0.36509(9) 0.0357(3) Uani d . 1 . .
    H H25A 0.2066 1.1326 0.3360 0.043 Uiso calc R 1 . .
    H H25B 0.0275 1.0681 0.3987 0.043 Uiso calc R 1 . .
    C C26 -0.0681(3) 0.82015(16) 0.42085(9) 0.0400(4) Uani d . 1 . .
    H H26A -0.1094 0.7294 0.4332 0.048 Uiso calc R 1 . .
    H H26B 0.0461 0.8167 0.4550 0.048 Uiso calc R 1 . .
    O O1 0.32387(18) 0.96912(12) 0.41770(8) 0.0525(3) Uani d . 1 . .
    H H1A 0.3068 0.9989 0.4613 0.074(7) Uiso calc R 1 . .
    O O2 -0.24973(19) 0.92102(14) 0.44206(8) 0.0564(3) Uani d . 1 . .
    H H2A -0.3508 0.9189 0.4167 0.068(7) Uiso calc R 1 . .
loop_
    _atom_site_aniso_label
    _atom_site_aniso_U_11
    _atom_site_aniso_U_22
    _atom_site_aniso_U_33
    _atom_site_aniso_U_12
    _atom_site_aniso_U_13
    _atom_site_aniso_U_23
    C1 0.0593(10) 0.0559(10) 0.0370(9) -0.0265(8) 0.0082(7) -0.0120(7)
    C2 0.0800(13) 0.0701(12) 0.0324(9) -0.0304(10) 0.0092(8) -0.0175(8)
    C3 0.0814(13) 0.0635(11) 0.0382(9) -0.0269(10) -0.0022(9) -0.0232(8)
    C4 0.0620(11) 0.0479(9) 0.0418(9) -0.0244(8) -0.0025(8) -0.0143(7)
    C5 0.0381(8) 0.0364(7) 0.0344(8) -0.0103(6) -0.0012(6) -0.0105(6)
    C6 0.0381(8) 0.0397(8) 0.0328(8) -0.0121(6) 0.0008(6) -0.0097(6)
    C7 0.0320(7) 0.0340(7) 0.0335(7) -0.0085(6) -0.0014(6) -0.0071(6)
    C8 0.0286(7) 0.0313(7) 0.0328(7) -0.0045(5) -0.0024(6) -0.0092(5)
    C9 0.0287(7) 0.0327(7) 0.0308(7) -0.0051(5) -0.0012(5) -0.0068(5)
    C10 0.0326(7) 0.0321(7) 0.0337(8) -0.0073(6) -0.0020(6) -0.0066(6)
    C11 0.0386(8) 0.0329(7) 0.0340(7) -0.0100(6) -0.0019(6) -0.0082(6)
    C12 0.0408(9) 0.0375(8) 0.0711(12) -0.0061(7) 0.0005(8) -0.0105(8)
    C13 0.0568(11) 0.0297(8) 0.0824(13) -0.0062(7) -0.0069(10) -0.0029(8)
    C14 0.0551(10) 0.0410(8) 0.0464(9) -0.0211(7) -0.0053(8) -0.0011(7)
    C15 0.0389(9) 0.0485(9) 0.0636(11) -0.0159(7) 0.0032(8) -0.0104(8)
    C16 0.0407(9) 0.0328(7) 0.0608(10) -0.0076(6) -0.0019(7) -0.0078(7)
    C17 0.0820(14) 0.0565(11) 0.0770(14) -0.0367(11) -0.0019(11) 0.0050(10)
    C18 0.0405(8) 0.0360(7) 0.0322(7) -0.0132(6) 0.0020(6) -0.0087(6)
    C19 0.0477(9) 0.0483(9) 0.0458(9) -0.0163(7) -0.0084(7) -0.0019(7)
    C20 0.0650(11) 0.0402(8) 0.0524(10) -0.0143(8) -0.0065(9) 0.0030(7)
    C21 0.0617(11) 0.0452(9) 0.0454(9) -0.0260(8) 0.0069(8) -0.0115(7)
    C22 0.0474(9) 0.0536(9) 0.0504(10) -0.0232(8) -0.0038(8) -0.0095(8)
    C23 0.0420(8) 0.0414(8) 0.0455(9) -0.0136(7) -0.0047(7) -0.0035(7)
    C24 0.0944(16) 0.0555(11) 0.0736(14) -0.0427(11) 0.0022(12) -0.0094(10)
    C25 0.0356(8) 0.0363(7) 0.0372(8) -0.0065(6) -0.0008(6) -0.0134(6)
    C26 0.0411(8) 0.0482(8) 0.0328(8) -0.0151(7) 0.0018(6) -0.0092(6)
    O1 0.0477(7) 0.0649(7) 0.0515(7) 0.0002(6) -0.0165(5) -0.0285(6)
    O2 0.0388(6) 0.0868(9) 0.0503(7) -0.0135(6) 0.0076(5) -0.0337(6)
_geom_special_details
;
All e.s.d.'s (except the e.s.d. in the dihedral angle between two l.s. planes)
are estimated using the full covariance matrix. The cell e.s.d.'s are taken
into account individually in the estimation of e.s.d.'s in distances, angles
and torsion angles; correlations between e.s.d.'s in cell parameters are only
used when they are defined by crystal symmetry. An approximate (isotropic)
treatment of cell e.s.d.'s is used for estimating e.s.d.'s involving l.s.
planes.
;
loop_
    _geom_bond_atom_site_label_1
    _geom_bond_atom_site_label_2
    _geom_bond_site_symmetry_2
    _geom_bond_distance
    _geom_bond_publ_flag
    C1 C2 . 1.360(2) ?
    C1 C6 . 1.413(2) ?
    C1 H1 . 0.9300 ?
    C2 C3 . 1.390(2) ?
    C2 H2 . 0.9300 ?
    C3 C4 . 1.361(2) ?
    C3 H3 . 0.9300 ?
    C4 C5 . 1.412(2) ?
    C4 H4 . 0.9300 ?
    C5 C6 . 1.4198(19) ?
    C5 C10 . 1.433(2) ?
    C6 C7 . 1.4333(19) ?
    C7 C8 . 1.379(2) ?
    C7 C18 . 1.4976(18) ?
    C8 C9 . 1.4266(18) ?
    C8 C25 . 1.5052(18) ?
    C9 C10 . 1.3762(19) ?
    C9 C26 . 1.509(2) ?
    C10 C11 . 1.4916(19) ?
    C11 C16 . 1.381(2) ?
    C11 C12 . 1.384(2) ?
    C12 C13 . 1.376(2) ?
    C12 H12 . 0.9300 ?
    C13 C14 . 1.384(3) ?
    C13 H13 . 0.9300 ?
    C14 C15 . 1.373(2) ?
    C14 C17 . 1.503(2) ?
    C15 C16 . 1.381(2) ?
    C15 H15 . 0.9300 ?
    C16 H16 . 0.9300 ?
    C17 H17A . 0.9600 ?
    C17 H17B . 0.9600 ?
    C17 H17C . 0.9600 ?
    C18 C19 . 1.384(2) ?
    C18 C23 . 1.386(2) ?
    C19 C20 . 1.380(2) ?
    C19 H19 . 0.9300 ?
    C20 C21 . 1.384(3) ?
    C20 H20 . 0.9300 ?
    C21 C22 . 1.379(2) ?
    C21 C24 . 1.508(2) ?
    C22 C23 . 1.378(2) ?
    C22 H22 . 0.9300 ?
    C23 H23 . 0.9300 ?
    C24 H24A . 0.9600 ?
    C24 H24B . 0.9600 ?
    C24 H24C . 0.9600 ?
    C25 O1 . 1.4228(18) ?
    C25 H25A . 0.9700 ?
    C25 H25B . 0.9700 ?
    C26 O2 . 1.425(2) ?
    C26 H26A . 0.9700 ?
    C26 H26B . 0.9700 ?
    O1 H1A . 0.8200 ?
    O2 H2A . 0.8200 ?
loop_
    _geom_angle_atom_site_label_1
    _geom_angle_atom_site_label_2
    _geom_angle_atom_site_label_3
    _geom_angle_site_symmetry_1
    _geom_angle_site_symmetry_3
    _geom_angle
    _geom_angle_publ_flag
    C2 C1 C6 . . 121.35(15) ?
    C2 C1 H1 . . 119.3 ?
    C6 C1 H1 . . 119.3 ?
    C1 C2 C3 . . 120.19(16) ?
    C1 C2 H2 . . 119.9 ?
    C3 C2 H2 . . 119.9 ?
    C4 C3 C2 . . 120.44(15) ?
    C4 C3 H3 . . 119.8 ?
    C2 C3 H3 . . 119.8 ?
    C3 C4 C5 . . 121.18(15) ?
    C3 C4 H4 . . 119.4 ?
    C5 C4 H4 . . 119.4 ?
    C4 C5 C6 . . 118.41(13) ?
    C4 C5 C10 . . 121.88(13) ?
    C6 C5 C10 . . 119.71(12) ?
    C1 C6 C5 . . 118.38(13) ?
    C1 C6 C7 . . 122.13(13) ?
    C5 C6 C7 . . 119.49(13) ?
    C8 C7 C6 . . 119.68(12) ?
    C8 C7 C18 . . 120.20(12) ?
    C6 C7 C18 . . 120.08(12) ?
    C7 C8 C9 . . 120.66(12) ?
    C7 C8 C25 . . 120.67(12) ?
    C9 C8 C25 . . 118.67(12) ?
    C10 C9 C8 . . 120.84(12) ?
    C10 C9 C26 . . 120.62(12) ?
    C8 C9 C26 . . 118.53(12) ?
    C9 C10 C5 . . 119.59(12) ?
    C9 C10 C11 . . 120.34(12) ?
    C5 C10 C11 . . 120.06(12) ?
    C16 C11 C12 . . 117.24(13) ?
    C16 C11 C10 . . 121.55(12) ?
    C12 C11 C10 . . 121.11(13) ?
    C13 C12 C11 . . 121.04(15) ?
    C13 C12 H12 . . 119.5 ?
    C11 C12 H12 . . 119.5 ?
    C12 C13 C14 . . 121.84(15) ?
    C12 C13 H13 . . 119.1 ?
    C14 C13 H13 . . 119.1 ?
    C15 C14 C13 . . 116.83(14) ?
    C15 C14 C17 . . 121.72(17) ?
    C13 C14 C17 . . 121.45(16) ?
    C14 C15 C16 . . 121.78(15) ?
    C14 C15 H15 . . 119.1 ?
    C16 C15 H15 . . 119.1 ?
    C11 C16 C15 . . 121.19(14) ?
    C11 C16 H16 . . 119.4 ?
    C15 C16 H16 . . 119.4 ?
    C14 C17 H17A . . 109.5 ?
    C14 C17 H17B . . 109.5 ?
    H17A C17 H17B . . 109.5 ?
    C14 C17 H17C . . 109.5 ?
    H17A C17 H17C . . 109.5 ?
    H17B C17 H17C . . 109.5 ?
    C19 C18 C23 . . 117.61(13) ?
    C19 C18 C7 . . 120.27(13) ?
    C23 C18 C7 . . 121.98(13) ?
    C20 C19 C18 . . 121.00(15) ?
    C20 C19 H19 . . 119.5 ?
    C18 C19 H19 . . 119.5 ?
    C19 C20 C21 . . 121.50(15) ?
    C19 C20 H20 . . 119.2 ?
    C21 C20 H20 . . 119.2 ?
    C22 C21 C20 . . 117.16(14) ?
    C22 C21 C24 . . 121.58(17) ?
    C20 C21 C24 . . 121.26(17) ?
    C23 C22 C21 . . 121.83(16) ?
    C23 C22 H22 . . 119.1 ?
    C21 C22 H22 . . 119.1 ?
    C22 C23 C18 . . 120.85(15) ?
    C22 C23 H23 . . 119.6 ?
    C18 C23 H23 . . 119.6 ?
    C21 C24 H24A . . 109.5 ?
    C21 C24 H24B . . 109.5 ?
    H24A C24 H24B . . 109.5 ?
    C21 C24 H24C . . 109.5 ?
    H24A C24 H24C . . 109.5 ?
    H24B C24 H24C . . 109.5 ?
    O1 C25 C8 . . 110.26(11) ?
    O1 C25 H25A . . 109.6 ?
    C8 C25 H25A . . 109.6 ?
    O1 C25 H25B . . 109.6 ?
    C8 C25 H25B . . 109.6 ?
    H25A C25 H25B . . 108.1 ?
    O2 C26 C9 . . 112.15(12) ?
    O2 C26 H26A . . 109.2 ?
    C9 C26 H26A . . 109.2 ?
    O2 C26 H26B . . 109.2 ?
    C9 C26 H26B . . 109.2 ?
    H26A C26 H26B . . 107.9 ?
    C25 O1 H1A . . 109.5 ?
    C26 O2 H2A . . 109.5 ?
loop_
    _geom_torsion_atom_site_label_1
    _geom_torsion_atom_site_label_2
    _geom_torsion_atom_site_label_3
    _geom_torsion_atom_site_label_4
    _geom_torsion_site_symmetry_1
    _geom_torsion_site_symmetry_2
    _geom_torsion_site_symmetry_3
    _geom_torsion_site_symmetry_4
    _geom_torsion
    _geom_torsion_publ_flag
    C6 C1 C2 C3 . . . . 0.5(3) ?
    C1 C2 C3 C4 . . . . -1.0(3) ?
    C2 C3 C4 C5 . . . . -0.3(3) ?
    C3 C4 C5 C6 . . . . 2.1(3) ?
    C3 C4 C5 C10 . . . . -178.42(16) ?
    C2 C1 C6 C5 . . . . 1.3(3) ?
    C2 C1 C6 C7 . . . . -179.13(16) ?
    C4 C5 C6 C1 . . . . -2.6(2) ?
    C10 C5 C6 C1 . . . . 177.94(14) ?
    C4 C5 C6 C7 . . . . 177.87(14) ?
    C10 C5 C6 C7 . . . . -1.6(2) ?
    C1 C6 C7 C8 . . . . -178.39(14) ?
    C5 C6 C7 C8 . . . . 1.1(2) ?
    C1 C6 C7 C18 . . . . 3.8(2) ?
    C5 C6 C7 C18 . . . . -176.70(13) ?
    C6 C7 C8 C9 . . . . 0.4(2) ?
    C18 C7 C8 C9 . . . . 178.24(12) ?
    C6 C7 C8 C25 . . . . -178.83(12) ?
    C18 C7 C8 C25 . . . . -1.0(2) ?
    C7 C8 C9 C10 . . . . -1.5(2) ?
    C25 C8 C9 C10 . . . . 177.73(12) ?
    C7 C8 C9 C26 . . . . 179.01(13) ?
    C25 C8 C9 C26 . . . . -1.75(18) ?
    C8 C9 C10 C5 . . . . 1.0(2) ?
    C26 C9 C10 C5 . . . . -179.50(13) ?
    C8 C9 C10 C11 . . . . -179.79(12) ?
    C26 C9 C10 C11 . . . . -0.3(2) ?
    C4 C5 C10 C9 . . . . -178.93(14) ?
    C6 C5 C10 C9 . . . . 0.5(2) ?
    C4 C5 C10 C11 . . . . 1.9(2) ?
    C6 C5 C10 C11 . . . . -178.65(13) ?
    C9 C10 C11 C16 . . . . 71.91(19) ?
    C5 C10 C11 C16 . . . . -108.92(17) ?
    C9 C10 C11 C12 . . . . -104.47(17) ?
    C5 C10 C11 C12 . . . . 74.69(19) ?
    C16 C11 C12 C13 . . . . -2.3(3) ?
    C10 C11 C12 C13 . . . . 174.20(16) ?
    C11 C12 C13 C14 . . . . 0.1(3) ?
    C12 C13 C14 C15 . . . . 1.8(3) ?
    C12 C13 C14 C17 . . . . -178.12(18) ?
    C13 C14 C15 C16 . . . . -1.5(3) ?
    C17 C14 C15 C16 . . . . 178.43(17) ?
    C12 C11 C16 C15 . . . . 2.6(2) ?
    C10 C11 C16 C15 . . . . -173.88(15) ?
    C14 C15 C16 C11 . . . . -0.8(3) ?
    C8 C7 C18 C19 . . . . -107.46(17) ?
    C6 C7 C18 C19 . . . . 70.37(19) ?
    C8 C7 C18 C23 . . . . 68.19(19) ?
    C6 C7 C18 C23 . . . . -113.98(16) ?
    C23 C18 C19 C20 . . . . -2.2(2) ?
    C7 C18 C19 C20 . . . . 173.59(15) ?
    C18 C19 C20 C21 . . . . 0.5(3) ?
    C19 C20 C21 C22 . . . . 1.2(3) ?
    C19 C20 C21 C24 . . . . -177.79(17) ?
    C20 C21 C22 C23 . . . . -1.3(3) ?
    C24 C21 C22 C23 . . . . 177.75(17) ?
    C21 C22 C23 C18 . . . . -0.5(3) ?
    C19 C18 C23 C22 . . . . 2.2(2) ?
    C7 C18 C23 C22 . . . . -173.55(14) ?
    C7 C8 C25 O1 . . . . -104.66(15) ?
    C9 C8 C25 O1 . . . . 76.09(16) ?
    C10 C9 C26 O2 . . . . -105.53(15) ?
    C8 C9 C26 O2 . . . . 73.95(16) ?
loop_
    _geom_hbond_atom_site_label_D
    _geom_hbond_atom_site_label_H
    _geom_hbond_atom_site_label_A
    _geom_hbond_site_symmetry_A
    _geom_hbond_distance_DH
    _geom_hbond_distance_HA
    _geom_hbond_distance_DA
    _geom_hbond_angle_DHA
    O1 H1A O2 2_576 0.82 1.89 2.7065(18) 175
    O2 H2A O1 1_455 0.82 2.02 2.7235(17) 143
