# Supplementary material for: [3-Hy­droxy­methyl-1,4-bis­(4-methyl­phen­yl)naphthalen-2-yl]methanol
Source: Acta Crystallogr Sect E Struct Rep Online. 2011 Mar 19;67(Pt 4):o931. doi: 10.1107/S160053681100986X (PMC3099979; doi:10.1107/S160053681100986X)
Supplement: Supplementary file 2 [file e-67-0o931-Isup2.hkl]

#
# h,k,l, Fc-squared, Fo-squared, sigma(Fo-squared) and status flag
#
data_I
_shelx_title ' SETHU in P-1'
_shelx_refln_list_code          4
_shelx_F_calc_maximum      150.71
_exptl_crystal_F_000       392.00
_reflns_d_resolution_high  0.8109
 
loop_
 _symmetry_equiv_pos_as_xyz
 'x, y, z'
 '-x, -y, -z'
 
_cell_length_a     6.3525
_cell_length_b    10.0192
_cell_length_c    16.4654
_cell_angle_alpha  77.723
_cell_angle_beta   81.870
_cell_angle_gamma  78.108
 
_shelx_F_squared_multiplier     1.000
 
loop_
 _refln_index_h
 _refln_index_k
 _refln_index_l
 _refln_F_squared_calc
 _refln_F_squared_meas
 _refln_F_squared_sigma
 _refln_observed_status
   1   0   0      142.30      159.12      3.91 o
   2   0   0        0.75        0.36      0.23 o
   3   0   0      103.18      107.32      2.31 o
   4   0   0       16.10       17.53      0.73 o
   5   0   0        3.00        2.34      0.58 o
   6   0   0       73.38       73.09      2.08 o
   7   0   0        9.22        7.97      1.24 o
  -7   1   0        0.01       -0.06      1.02 o
  -6   1   0        0.03       -0.63      0.63 o
  -5   1   0        2.97        1.91      0.59 o
  -4   1   0      169.15      187.42      3.06 o
  -3   1   0       92.86       91.45      1.63 o
  -2   1   0     2445.29     2393.83     36.57 o
  -1   1   0     1048.44     1019.44     13.86 o
   1   1   0     1030.94      981.38     12.01 o
   2   1   0     1748.71     1651.10     21.24 o
   3   1   0      139.80      140.48      2.28 o
   4   1   0       60.04       60.19      1.56 o
   5   1   0       13.81       14.55      0.89 o
   6   1   0        3.21        1.53      0.66 o
   7   1   0        7.03        6.40      1.24 o
  -7   2   0        1.64        0.54      1.24 o
  -6   2   0       12.26       12.58      1.16 o
  -5   2   0        0.66        1.46      0.55 o
  -4   2   0        9.58        7.35      0.52 o
  -3   2   0      142.79      171.39      2.68 o
  -2   2   0     1339.51     1397.91     20.15 o
  -1   2   0     1420.77     1398.20     19.36 o
   0   2   0      132.98      136.69      2.51 o
   1   2   0      115.88      102.91      1.32 o
   2   2   0     1888.85     1850.69     24.50 o
   3   2   0       32.80       44.04      1.07 o
   4   2   0       11.80       12.53      0.72 o
   5   2   0        0.55        0.04      0.53 o
   6   2   0        4.18        2.12      1.37 o
   7   2   0       20.54       20.97      1.48 o
  -7   3   0        1.03        0.33      0.90 o
  -6   3   0       19.63       17.96      1.30 o
  -5   3   0        2.84        3.66      0.78 o
  -4   3   0        6.17        3.18      0.47 o
  -3   3   0      134.69      136.52      2.20 o
  -2   3   0      443.84      440.72      6.54 o
  -1   3   0     1505.81     1589.23     27.21 o
   0   3   0       65.29       60.56      1.33 o
   1   3   0      244.97      229.34      3.26 o
   2   3   0      508.47      492.03      6.93 o
   3   3   0      698.75      792.97     11.12 o
   4   3   0      210.05      230.21      4.27 o
   5   3   0       48.65       45.13      2.19 o
   6   3   0       29.07       28.17      1.84 o
   7   3   0        8.14        7.16      1.10 o
  -6   4   0        0.58       -0.27      0.75 o
  -5   4   0       19.40       18.91      1.31 o
  -4   4   0        8.11        6.21      0.62 o
  -3   4   0      106.78      106.04      2.06 o
  -2   4   0       26.50       43.29      0.90 o
  -1   4   0      941.21     1067.28     18.35 o
   0   4   0      114.36      106.91      2.64 o
   1   4   0       61.54       66.21      1.41 o
   2   4   0        9.79       12.22      0.53 o
   3   4   0      114.85      105.04      1.86 o
   4   4   0       60.85       66.26      1.71 o
   5   4   0      351.38      366.81      7.29 o
   6   4   0      101.78      104.17      2.96 o
   7   4   0       12.72       13.47      1.28 o
  -6   5   0        0.13       -0.32      0.93 o
  -5   5   0      117.86      112.95      4.82 o
  -4   5   0       30.19       25.92      1.24 o
  -3   5   0       42.53       43.71      1.28 o
  -2   5   0       69.20       79.65      1.54 o
  -1   5   0       36.66       48.35      1.10 o
   0   5   0        0.70        0.33      0.23 o
   1   5   0     1230.40     1325.52     19.31 o
   2   5   0       36.69       29.98      0.75 o
   3   5   0       55.94       56.53      2.00 o
   4   5   0       41.56       37.81      1.27 o
   5   5   0      434.26      412.78      8.08 o
   6   5   0        4.67        4.07      0.88 o
   7   5   0       16.74       15.58      1.56 o
  -5   6   0        3.96        2.93      0.92 o
  -4   6   0       49.87       50.95      1.76 o
  -3   6   0        9.45        8.81      0.63 o
  -2   6   0       84.62       84.51      1.63 o
  -1   6   0        4.73        4.04      0.34 o
   0   6   0        0.38       -0.22      0.22 o
   1   6   0        8.68        8.84      0.41 o
   2   6   0       46.61       49.79      1.21 o
   3   6   0       57.83       60.18      1.31 o
   4   6   0        9.59        7.16      0.68 o
   5   6   0       37.17       35.52      1.53 o
   6   6   0        5.25        2.90      1.26 o
   7   6   0       13.91       14.79      1.61 o
  -5   7   0        0.09        0.60      0.81 o
  -4   7   0        7.16        9.53      1.09 o
  -3   7   0       15.95       16.53      0.87 o
  -2   7   0       57.60       54.84      1.29 o
  -1   7   0       18.55       18.38      0.63 o
   0   7   0       69.32       72.08      1.98 o
   1   7   0        0.04       -0.07      0.27 o
   2   7   0       62.29       52.86      1.90 o
   3   7   0       50.73       60.68      1.35 o
   4   7   0       39.61       33.12      1.23 o
   5   7   0       13.14       10.17      1.11 o
   6   7   0        0.24        0.09      1.04 o
   7   7   0        9.87        9.93      2.08 o
  -4   8   0        0.31        0.64      0.63 o
  -3   8   0       11.40       10.97      0.79 o
  -2   8   0       14.67       11.56      0.57 o
  -1   8   0       62.35       59.67      1.63 o
   0   8   0        3.83        5.53      0.62 o
   1   8   0       51.66       54.30      1.28 o
   2   8   0       20.26       16.14      0.75 o
   3   8   0        0.12       -0.14      0.51 o
   4   8   0      172.46      138.54      3.76 o
   5   8   0       14.38       12.53      1.65 o
   6   8   0        3.28        0.92      1.20 o
  -4   9   0        0.59        2.27      1.00 o
  -3   9   0        0.41       -0.01      0.55 o
  -2   9   0       20.79       18.16      0.74 o
  -1   9   0       64.06       70.44      1.90 o
   0   9   0      109.46      116.54      2.80 o
   1   9   0       70.38       71.55      1.60 o
   2   9   0       48.47       45.50      1.44 o
   3   9   0        0.80       -0.26      0.50 o
   4   9   0        0.02        0.39      0.73 o
   5   9   0        5.93        4.14      1.00 o
   6   9   0        4.31        6.90      1.26 o
  -3  10   0        1.39        0.85      0.61 o
  -2  10   0        2.93        1.17      0.47 o
  -1  10   0        4.97        4.25      0.99 o
   0  10   0       20.62       21.88      0.81 o
   1  10   0        1.04        1.30      0.62 o
   2  10   0        6.49        6.17      0.68 o
   3  10   0        0.95        0.15      0.58 o
   4  10   0        0.06        1.13      0.84 o
   5  10   0        1.15        2.89      1.01 o
  -1  11   0        2.53        3.40      0.56 o
   0  11   0       23.25       25.90      0.98 o
   1  11   0        0.87        0.45      0.50 o
   2  11   0        1.36        2.06      0.62 o
   3  11   0        0.72        1.20      0.76 o
   4  11   0        0.81        0.98      0.88 o
   1  12   0        1.07        0.57      0.58 o
   2  12   0        1.82        2.43      0.91 o
  -4 -11   1        1.82        1.63      0.92 o
  -3 -11   1        0.26        0.13      0.77 o
  -2 -11   1        0.05       -0.37      0.58 o
  -1 -11   1        0.09       -0.44      0.53 o
   0 -11   1        6.69        8.22      0.69 o
   1 -11   1        5.54        7.31      0.76 o
  -5 -10   1        1.78        4.44      1.65 o
  -4 -10   1       24.83       19.57      1.45 o
  -3 -10   1        2.26        0.50      0.69 o
  -2 -10   1        0.22       -0.46      0.51 o
  -1 -10   1        6.59        7.37      0.95 o
   0 -10   1        7.17        5.62      0.55 o
   1 -10   1       28.91       33.03      1.09 o
   2 -10   1        0.85        0.30      0.51 o
  -5  -9   1        1.46        0.80      0.83 o
  -4  -9   1        7.25        6.96      1.01 o
  -3  -9   1       45.88       37.99      1.76 o
  -2  -9   1        6.48        4.33      0.63 o
  -1  -9   1       97.03       98.77      2.27 o
   0  -9   1       23.29       23.50      0.80 o
   1  -9   1        1.17        0.72      0.35 o
   2  -9   1       12.94       13.79      0.80 o
   3  -9   1       13.37       10.07      0.83 o
  -6  -8   1       13.45       15.84      2.20 o
  -5  -8   1        7.72        8.55      1.14 o
  -4  -8   1        1.58        1.96      0.74 o
  -3  -8   1      120.17       95.12      2.44 o
  -2  -8   1       36.77       27.67      1.01 o
  -1  -8   1      141.08      150.19      2.82 o
   0  -8   1       50.98       45.62      1.09 o
   1  -8   1       33.22       33.20      1.15 o
   2  -8   1        9.16        6.36      0.52 o
   3  -8   1        0.79        0.98      0.56 o
   4  -8   1        3.37        3.09      0.95 o
  -6  -7   1       16.08        9.11      1.74 o
  -5  -7   1       73.51       61.72      2.33 o
  -4  -7   1      127.21      102.39      2.64 o
  -3  -7   1        6.61        7.22      0.59 o
  -2  -7   1        2.02        0.86      0.27 o
  -1  -7   1        5.15        2.92      0.38 o
   0  -7   1      442.35      430.94      7.02 o
   1  -7   1        3.88        1.32      0.39 o
   2  -7   1        9.35        7.37      0.51 o
   3  -7   1       13.11       16.45      0.91 o
   4  -7   1        6.58        6.97      0.82 o
   5  -7   1        0.57        0.01      0.83 o
  -7  -6   1        0.31        0.37      0.93 o
  -6  -6   1        0.02       -0.23      0.79 o
  -5  -6   1       75.35       66.91      2.10 o
  -4  -6   1        0.29        0.47      0.44 o
  -3  -6   1        0.57        1.11      0.36 o
  -2  -6   1       10.82       11.48      0.50 o
  -1  -6   1      124.03      138.36      2.31 o
   0  -6   1      153.96      189.92      3.60 o
   1  -6   1       31.53       32.38      0.94 o
   2  -6   1       14.94       19.72      0.68 o
   3  -6   1        8.98        9.95      0.67 o
   4  -6   1        8.64        7.70      0.84 o
   5  -6   1        0.44       -0.67      0.79 o
  -7  -5   1        2.36        1.41      1.06 o
  -6  -5   1       18.41       17.53      1.59 o
  -5  -5   1      154.27      154.51      3.34 o
  -4  -5   1       19.94       18.99      0.91 o
  -3  -5   1        0.89        1.94      0.39 o
  -2  -5   1       27.21       18.83      0.60 o
  -1  -5   1      194.02      201.59      2.97 o
   0  -5   1      162.30      158.26      3.00 o
   1  -5   1        2.21        1.08      0.47 o
   2  -5   1       79.71       90.06      1.74 o
   3  -5   1        0.63        0.00      0.42 o
   4  -5   1       17.16       18.51      1.10 o
   5  -5   1        0.27       -0.84      0.84 o
   6  -5   1       18.05       17.66      1.61 o
  -7  -4   1       25.68       26.95      1.64 o
  -6  -4   1      101.94      103.22      2.94 o
  -5  -4   1        4.99        5.00      0.78 o
  -4  -4   1       22.85       22.55      0.90 o
  -3  -4   1      268.18      246.97      3.81 o
  -2  -4   1     3785.08     4175.52     60.58 o
  -1  -4   1     1165.46     1163.30     18.26 o
   0  -4   1        0.15        0.25      0.15 o
   1  -4   1       16.41       14.78      0.55 o
   2  -4   1      214.04      225.45      3.53 o
   3  -4   1      117.86      124.55      2.34 o
   4  -4   1      731.22      745.33     12.15 o
   5  -4   1        0.26       -0.75      0.81 o
   6  -4   1        4.35        4.58      0.92 o
  -7  -3   1        0.05       -0.79      0.79 o
  -6  -3   1        2.55        1.93      0.84 o
  -5  -3   1      149.84      148.54      2.94 o
  -4  -3   1      107.76      111.93      2.44 o
  -3  -3   1      100.10       91.90      1.80 o
  -2  -3   1      854.16      837.92     11.60 o
  -1  -3   1     2157.88     2025.13     25.74 o
   0  -3   1       71.99       80.34      1.22 o
   1  -3   1        3.97        7.23      0.22 o
   2  -3   1      763.38      757.05     11.08 o
   3  -3   1      761.12      755.06     10.52 o
   4  -3   1       73.35       65.74      1.43 o
   5  -3   1       20.84       19.61      1.17 o
   6  -3   1        0.93        0.73      0.75 o
   7  -3   1        0.01       -0.37      0.88 o
  -7  -2   1       13.12       15.51      1.38 o
  -6  -2   1        3.77        1.15      0.77 o
  -5  -2   1       38.16       38.71      1.59 o
  -4  -2   1      103.74      109.18      2.36 o
  -3  -2   1      420.77      425.33      6.57 o
  -2  -2   1      396.63      368.50      5.28 o
  -1  -2   1      250.83      218.21      2.80 o
   0  -2   1     2881.89     2746.76     33.41 o
   1  -2   1     6592.13     6137.90     83.16 o
   2  -2   1       18.13       26.84      0.74 o
   3  -2   1       22.76       20.83      0.77 o
   4  -2   1        6.89        9.41      0.56 o
   5  -2   1       24.90       25.96      1.08 o
   6  -2   1        1.32        0.88      0.75 o
   7  -2   1        0.00        0.43      0.91 o
  -7  -1   1        0.04       -0.53      0.94 o
  -6  -1   1        5.26        3.59      0.75 o
  -5  -1   1       12.05       11.18      0.78 o
  -4  -1   1       19.11       24.75      0.89 o
  -3  -1   1       42.78       34.60      0.92 o
  -2  -1   1      262.48      233.35      3.08 o
  -1  -1   1      316.95      293.71      3.69 o
   0  -1   1      309.18      301.34      3.31 o
   1  -1   1    22713.36    18886.87    274.01 o
   2  -1   1     1814.37     1782.08     24.27 o
   3  -1   1     1134.04     1122.62     15.51 o
   4  -1   1        0.27        1.49      0.80 o
   5  -1   1        0.04        0.18      0.51 o
   6  -1   1       18.32       16.37      1.13 o
   7  -1   1       46.05       40.95      2.39 o
  -7   0   1        0.78       -0.85      0.85 o
  -6   0   1        4.75        3.10      0.92 o
  -5   0   1        2.28        3.14      0.62 o
  -4   0   1       61.51       72.21      1.55 o
  -3   0   1      539.33      595.00      9.53 o
  -2   0   1      124.92      123.80      2.66 o
  -1   0   1      294.36      330.98      6.33 o
   1   0   1      293.70      305.90      6.42 o
   2   0   1     2030.27     2052.64     27.85 o
   3   0   1      758.21      764.41     10.70 o
   4   0   1       18.51       17.13      0.74 o
   5   0   1       24.39       25.80      1.01 o
   6   0   1       23.43       20.10      1.16 o
   7   0   1        2.59        1.87      1.01 o
  -7   1   1       16.55       15.90      2.11 o
  -6   1   1        3.95        2.23      0.97 o
  -5   1   1       36.56       33.40      1.24 o
  -4   1   1        1.91        2.15      0.40 o
  -3   1   1        0.81        1.51      0.28 o
  -2   1   1      606.09      674.76     19.22 o
  -1   1   1     9055.83     8880.13    168.64 o
   0   1   1      224.22      166.76     16.96 o
   1   1   1      358.88      325.86      4.07 o
   2   1   1      998.23      953.08     11.72 o
   3   1   1        2.60        1.34      0.29 o
   4   1   1       70.01       60.03      1.53 o
   5   1   1      321.25      316.91      5.75 o
   6   1   1        2.23        3.20      0.78 o
   7   1   1       10.37       10.94      1.36 o
  -7   2   1        5.23        5.29      1.10 o
  -6   2   1       19.51       17.14      1.45 o
  -5   2   1       54.07       52.47      1.56 o
  -4   2   1        2.21        1.81      0.41 o
  -3   2   1       45.36       48.99      1.04 o
  -2   2   1        0.01       -0.17      0.17 o
  -1   2   1       41.33       31.23      1.05 o
   0   2   1      123.27      119.38      4.84 o
   1   2   1      504.23      463.45      5.44 o
   2   2   1      184.52      165.92      2.26 o
   3   2   1       29.25       31.26      0.87 o
   4   2   1      164.58      193.44      3.65 o
   5   2   1      315.99      322.58      5.85 o
   6   2   1        0.19       -0.63      0.70 o
   7   2   1        5.87        5.02      1.03 o
  -7   3   1        0.71        2.35      2.00 o
  -6   3   1        5.59        5.59      0.95 o
  -5   3   1       28.79       26.30      1.34 o
  -4   3   1      267.15      258.41      3.99 o
  -3   3   1      131.70      129.30      2.10 o
  -2   3   1       49.83       56.80      1.18 o
  -1   3   1      168.90      170.62      3.10 o
   0   3   1      639.03      598.60     22.58 o
   1   3   1       29.71       26.61      0.53 o
   2   3   1        9.59       11.59      0.41 o
   3   3   1      551.57      546.21      7.79 o
   4   3   1        0.02       -0.12      0.30 o
   5   3   1      161.36      169.04      3.47 o
   6   3   1      108.17      103.26      3.25 o
   7   3   1        4.54        5.91      1.03 o
  -6   4   1       58.18       56.66      2.66 o
  -5   4   1       32.87       29.95      1.72 o
  -4   4   1      102.99       99.87      2.62 o
  -3   4   1        0.08        0.29      0.28 o
  -2   4   1      100.19      100.19      1.69 o
  -1   4   1        0.00        0.47      0.19 o
   0   4   1      105.87      104.63      4.75 o
   1   4   1      214.97      250.40      3.34 o
   2   4   1     2302.49     2585.65     35.01 o
   3   4   1       99.27      111.03      1.93 o
   4   4   1      109.75      112.70      2.22 o
   5   4   1        0.49       -0.65      0.65 o
   6   4   1       35.53       34.65      1.84 o
   7   4   1        0.53        0.35      0.81 o
  -6   5   1        4.51        2.18      1.29 o
  -5   5   1        2.64        1.86      0.90 o
  -4   5   1       47.64       41.09      1.59 o
  -3   5   1        1.06       -0.08      0.37 o
  -2   5   1        2.68        7.41      0.39 o
  -1   5   1        0.27        0.22      0.25 o
   0   5   1        1.36        1.26      0.41 o
   1   5   1      121.80      125.73      1.89 o
   2   5   1      190.44      217.12      3.26 o
   3   5   1       23.68       26.27      0.90 o
   4   5   1      266.93      256.30      4.70 o
   5   5   1       97.61       96.00      2.65 o
   6   5   1        1.97        0.66      0.81 o
   7   5   1       14.99       13.77      1.44 o
  -5   6   1        4.25        6.09      1.03 o
  -4   6   1        0.00       -0.53      0.53 o
  -3   6   1       30.42       26.91      1.00 o
  -2   6   1       86.14       95.23      2.44 o
  -1   6   1       47.28       50.03      1.11 o
   0   6   1        6.16        5.77      0.34 o
   1   6   1      165.88      159.20      2.77 o
   2   6   1        6.49        5.87      0.46 o
   3   6   1       14.02       14.12      0.61 o
   4   6   1       13.37       11.23      0.76 o
   5   6   1       27.39       22.83      1.24 o
   6   6   1        4.58        3.29      0.98 o
   7   6   1        0.00        0.18      0.95 o
  -5   7   1        0.14        1.66      0.88 o
  -4   7   1        0.48        1.32      0.63 o
  -3   7   1        0.10       -0.06      0.62 o
  -2   7   1       29.13       26.82      1.11 o
  -1   7   1       42.40       35.24      0.93 o
   0   7   1       33.39       30.63      0.92 o
   1   7   1       90.37       83.45      1.85 o
   2   7   1        0.55        0.22      0.27 o
   3   7   1        1.36        2.02      0.39 o
   4   7   1        0.49        0.30      0.47 o
   5   7   1       28.39       24.17      1.44 o
   6   7   1       30.99       28.06      1.74 o
   7   7   1        1.49       -1.06      1.29 o
  -4   8   1        0.01       -0.57      0.57 o
  -3   8   1        2.11        1.24      0.50 o
  -2   8   1        1.92        1.54      0.49 o
  -1   8   1       11.05        9.19      0.46 o
   0   8   1      393.02      407.10      7.29 o
   1   8   1      647.59      660.29     10.61 o
   2   8   1       30.50       29.47      0.99 o
   3   8   1       12.78       13.93      1.04 o
   4   8   1        0.67        0.09      0.69 o
   5   8   1        0.75        0.33      0.72 o
   6   8   1        0.47        1.28      1.06 o
  -4   9   1        9.20       10.45      0.93 o
  -3   9   1       30.67       28.63      1.32 o
  -2   9   1        8.81        7.28      0.55 o
  -1   9   1       94.16       94.54      3.41 o
   0   9   1        0.09        0.27      0.44 o
   1   9   1      131.87      135.00      2.52 o
   2   9   1       12.53       14.87      0.81 o
   3   9   1       61.03       54.05      1.71 o
   4   9   1       28.18       24.72      1.46 o
   5   9   1        1.74        1.11      0.81 o
   6   9   1        2.47        3.07      1.11 o
  -3  10   1        1.46        1.52      0.59 o
  -2  10   1        2.60        0.90      0.42 o
  -1  10   1       14.21       15.14      1.19 o
   0  10   1       13.01       15.35      0.92 o
   1  10   1        5.10        7.28      0.57 o
   2  10   1        0.42        0.46      0.47 o
   3  10   1        0.60        0.09      0.63 o
   4  10   1       38.88       39.01      1.87 o
   5  10   1        1.43       -0.23      0.84 o
  -1  11   1       13.09       17.43      3.03 o
   0  11   1       13.18       19.51      1.51 o
   1  11   1        0.40       -0.28      0.43 o
   2  11   1        6.52        7.17      0.73 o
   3  11   1        2.89        3.06      0.81 o
   4  11   1        0.25       -0.75      0.75 o
   1  12   1        2.30        2.66      0.56 o
   2  12   1        2.52        2.00      0.65 o
  -3 -11   2       47.65       59.09      2.34 o
  -2 -11   2        0.94       -0.09      0.68 o
  -1 -11   2        7.03        7.15      0.78 o
   0 -11   2       15.69       16.94      0.93 o
   1 -11   2        0.31        0.50      0.59 o
  -5 -10   2        2.72        4.57      1.24 o
  -4 -10   2        0.08        0.06      0.83 o
  -3 -10   2        6.12        3.79      0.86 o
  -2 -10   2       27.84       24.92      1.18 o
  -1 -10   2       17.07       16.90      0.92 o
   0 -10   2        0.05        0.19      0.45 o
   1 -10   2        7.78        6.47      0.63 o
   2 -10   2        4.31        5.58      0.88 o
  -5  -9   2       22.92       17.58      1.53 o
  -4  -9   2        5.82        6.61      1.06 o
  -3  -9   2        1.98        1.10      0.70 o
  -2  -9   2       11.35       10.53      0.93 o
  -1  -9   2      161.19      162.30      3.41 o
   0  -9   2        0.85        1.20      0.47 o
   1  -9   2       18.16       18.49      1.14 o
   2  -9   2        5.71        4.88      0.66 o
   3  -9   2        0.00        0.73      0.62 o
  -6  -8   2        2.24        5.40      1.72 o
  -5  -8   2        3.27        2.31      0.89 o
  -4  -8   2       42.64       38.24      1.78 o
  -3  -8   2      186.31      155.22      3.51 o
  -2  -8   2        0.10        0.38      0.50 o
  -1  -8   2        1.96        2.47      0.45 o
   0  -8   2      118.09      114.68      2.24 o
   1  -8   2       39.50       39.48      1.07 o
   2  -8   2       30.43       34.32      1.14 o
   3  -8   2       28.58       25.56      1.57 o
   4  -8   2        1.38        1.40      0.76 o
  -6  -7   2        2.49        4.19      1.55 o
  -5  -7   2        1.16        2.62      0.98 o
  -4  -7   2      293.86      242.53      5.08 o
  -3  -7   2      142.81      146.10      2.74 o
  -2  -7   2       27.39       27.14      0.89 o
  -1  -7   2       97.32       99.99      1.88 o
   0  -7   2       27.10       30.57      0.84 o
   1  -7   2      107.07      112.07      2.00 o
   2  -7   2      131.35      122.17      2.57 o
   3  -7   2        2.38        4.78      0.67 o
   4  -7   2        0.44        0.40      0.62 o
   5  -7   2        5.69        6.48      1.13 o
  -7  -6   2        1.25       -0.13      1.00 o
  -6  -6   2        0.86       -0.50      0.73 o
  -5  -6   2        2.67        4.37      0.72 o
  -4  -6   2        5.75        4.37      0.64 o
  -3  -6   2       10.60       10.50      0.56 o
  -2  -6   2       12.88       13.58      0.53 o
  -1  -6   2      863.58      924.60     12.74 o
   0  -6   2        4.80        7.80      0.43 o
   1  -6   2        4.97        5.94      0.35 o
   2  -6   2        7.77        8.39      0.51 o
   3  -6   2        0.03       -0.14      0.45 o
   4  -6   2       10.75        8.68      0.87 o
   5  -6   2        6.33        7.20      1.12 o
  -7  -5   2        0.50       -0.44      0.96 o
  -6  -5   2        7.48        9.06      1.05 o
  -5  -5   2       34.15       32.11      1.35 o
  -4  -5   2        6.40        4.57      0.57 o
  -3  -5   2      151.56      155.28      2.63 o
  -2  -5   2       45.71       37.04      0.85 o
  -1  -5   2      673.71      703.00     10.35 o
   0  -5   2      270.45      297.72      4.24 o
   1  -5   2        0.57        0.67      0.23 o
   2  -5   2       16.51       19.04      0.67 o
   3  -5   2       15.64       13.91      1.07 o
   4  -5   2       11.18        7.35      0.85 o
   5  -5   2      210.59      191.64      5.50 o
   6  -5   2        3.36        0.72      0.96 o
  -7  -4   2        4.56        5.22      1.03 o
  -6  -4   2       42.32       44.61      1.89 o
  -5  -4   2        2.79        1.36      0.64 o
  -4  -4   2      219.36      208.08      3.69 o
  -3  -4   2      103.72      100.27      1.73 o
  -2  -4   2        1.81        3.79      0.34 o
  -1  -4   2      868.90      867.93     11.18 o
   0  -4   2       54.19       62.52      0.99 o
   1  -4   2       56.98       61.37      1.05 o
   2  -4   2       82.07       83.68      1.42 o
   3  -4   2        1.67        1.67      0.29 o
   4  -4   2      332.32      298.75      5.73 o
   5  -4   2      184.17      175.45      4.26 o
   6  -4   2        0.95        0.90      0.80 o
  -7  -3   2        3.59        3.62      0.99 o
  -6  -3   2       55.00       59.80      2.18 o
  -5  -3   2      302.56      292.75      5.23 o
  -4  -3   2      326.73      318.66      5.24 o
  -3  -3   2      270.02      272.35      4.13 o
  -2  -3   2      154.49      201.32      2.88 o
  -1  -3   2      287.67      256.86      3.28 o
   0  -3   2       90.48       91.88      1.34 o
   1  -3   2       60.64       61.74      1.04 o
   2  -3   2     2552.29     2497.74     36.15 o
   3  -3   2      746.53      743.25     11.17 o
   4  -3   2       88.28       86.66      1.74 o
   5  -3   2        8.06        9.23      1.24 o
   6  -3   2        0.04        0.19      0.74 o
   7  -3   2        1.95        1.49      1.02 o
  -7  -2   2        0.50        0.04      0.90 o
  -6  -2   2        0.01       -0.64      0.64 o
  -5  -2   2        9.20        8.19      0.73 o
  -4  -2   2        2.01        2.80      0.47 o
  -3  -2   2      100.34       99.35      1.78 o
  -2  -2   2      296.87      292.14      4.02 o
  -1  -2   2      651.39      608.77      7.52 o
   0  -2   2       10.62        9.66      0.22 o
   1  -2   2      309.68      333.45      4.39 o
   2  -2   2      311.19      313.81      4.83 o
   3  -2   2     2022.08     1967.92     28.82 o
   4  -2   2       79.73       94.85      1.96 o
   5  -2   2        0.12       -0.09      0.54 o
   6  -2   2        0.85        1.20      0.78 o
   7  -2   2        5.86        7.07      1.56 o
  -7  -1   2       19.84       22.96      1.72 o
  -6  -1   2        0.41       -0.06      0.62 o
  -5  -1   2        1.06        0.80      0.52 o
  -4  -1   2       14.95       16.54      0.97 o
  -3  -1   2        4.89        3.83      0.45 o
  -2  -1   2      422.05      396.87      4.82 o
  -1  -1   2      210.07      204.18      2.64 o
   0  -1   2     1874.68     1783.81     19.68 o
   1  -1   2      546.54      559.20      6.83 o
   2  -1   2      225.56      211.32      3.13 o
   3  -1   2     1489.77     1586.10     21.75 o
   4  -1   2        7.49        8.13      0.63 o
   5  -1   2       72.76       72.59      2.10 o
   6  -1   2       11.40       11.56      1.03 o
   7  -1   2        8.75        6.99      1.92 o
  -7   0   2        0.94        1.05      1.02 o
  -6   0   2        5.18        3.35      0.76 o
  -5   0   2        0.02        0.47      0.53 o
  -4   0   2      135.65      159.05      3.59 o
  -3   0   2        2.32        2.23      0.34 o
  -2   0   2       84.05       82.99      2.16 o
  -1   0   2     1560.53     1747.99     25.41 o
   0   0   2     2514.46     2324.11     45.44 o
   1   0   2     4662.93     4580.85     85.96 o
   2   0   2     2108.35     2028.64     34.27 o
   3   0   2       27.82       18.86      0.64 o
   4   0   2        0.48       -0.36      0.36 o
   5   0   2      272.94      284.74      6.63 o
   6   0   2      180.80      176.59      4.13 o
   7   0   2        0.86        1.12      0.94 o
  -7   1   2        5.04        3.39      1.46 o
  -6   1   2        0.78        0.65      0.67 o
  -5   1   2       87.03       81.94      2.06 o
  -4   1   2        0.40       -0.34      0.34 o
  -3   1   2      189.19      219.34      5.89 o
  -2   1   2      130.97      157.60      5.15 o
  -1   1   2      150.16      145.21      1.89 o
   0   1   2      720.68      710.05     11.14 o
   1   1   2     1796.40     1700.06     20.67 o
   2   1   2       14.64       10.28      0.35 o
   3   1   2      108.53      125.06      2.07 o
   4   1   2       36.98       30.95      1.07 o
   5   1   2      270.79      270.55      5.02 o
   6   1   2       55.02       55.49      1.96 o
   7   1   2       36.12       36.26      2.65 o
  -7   2   2        0.51       -0.83      0.83 o
  -6   2   2       10.06        9.10      1.08 o
  -5   2   2       58.92       53.93      1.59 o
  -4   2   2       62.91       68.74      1.46 o
  -3   2   2       46.07       49.88      1.21 o
  -2   2   2       65.27       61.02      1.59 o
  -1   2   2     1479.87     1346.68     19.77 o
   0   2   2        4.98        6.36      0.28 o
   1   2   2       31.83       31.30      0.48 o
   2   2   2      233.90      238.70      3.13 o
   3   2   2      113.45      109.84      2.01 o
   4   2   2      187.60      191.53      3.62 o
   5   2   2       34.68       31.06      1.22 o
   6   2   2        1.33       -0.56      0.92 o
   7   2   2        0.16       -0.79      0.82 o
  -6   3   2        1.90        0.63      0.85 o
  -5   3   2       28.70       24.56      1.30 o
  -4   3   2       99.68       92.03      1.77 o
  -3   3   2        9.08        5.18      0.41 o
  -2   3   2       12.71        7.04      0.47 o
  -1   3   2       50.27       40.73      1.02 o
   0   3   2        2.45        2.20      0.60 o
   1   3   2        3.67        3.89      0.20 o
   2   3   2       36.45       36.12      0.77 o
   3   3   2      121.46      131.60      2.20 o
   4   3   2      100.71      113.02      2.41 o
   5   3   2       69.68       63.57      1.79 o
   6   3   2        3.08        1.89      0.87 o
   7   3   2        5.73        6.99      1.41 o
  -6   4   2       25.21       27.36      1.88 o
  -5   4   2      126.32      128.06      4.03 o
  -4   4   2        0.55        0.34      0.59 o
  -3   4   2       78.91       71.69      1.60 o
  -2   4   2      851.43      836.32     12.31 o
  -1   4   2      299.56      294.98      5.89 o
   0   4   2        5.37        7.66      1.03 o
   1   4   2      539.01      528.91      6.87 o
   2   4   2       17.74       19.03      0.75 o
   3   4   2       54.87       60.64      1.24 o
   4   4   2      261.61      250.70      4.21 o
   5   4   2      667.83      642.57     11.96 o
   6   4   2       24.05       20.30      1.46 o
   7   4   2        6.68        7.77      1.26 o
  -6   5   2       11.16       10.06      1.38 o
  -5   5   2        0.10       -0.75      0.75 o
  -4   5   2      206.50      200.51      4.61 o
  -3   5   2        7.03        7.52      0.59 o
  -2   5   2      249.60      233.30      3.88 o
  -1   5   2        9.61       12.58      0.80 o
   0   5   2       83.40       89.08      4.45 o
   1   5   2        0.33        0.73      0.24 o
   2   5   2       28.26       29.41      0.75 o
   3   5   2       10.45       10.71      0.55 o
   4   5   2       19.22       20.77      0.93 o
   5   5   2        4.63        2.36      0.73 o
   6   5   2      106.13      102.57      3.24 o
   7   5   2       43.97       46.61      2.32 o
  -5   6   2        4.35        1.10      1.11 o
  -4   6   2       22.51       23.62      1.17 o
  -3   6   2       29.06       31.04      1.08 o
  -2   6   2       32.06       34.36      1.27 o
  -1   6   2       30.18       32.64      2.66 o
   0   6   2       72.07       72.39      4.03 o
   1   6   2        8.34        9.23      0.59 o
   2   6   2       40.55       47.62      0.96 o
   3   6   2       24.37       22.59      0.74 o
   4   6   2       40.95       39.87      1.21 o
   5   6   2       34.42       34.38      1.49 o
   6   6   2        1.74        1.98      1.01 o
   7   6   2        7.30        7.78      1.69 o
  -5   7   2        2.54        0.96      1.52 o
  -4   7   2        0.00        0.61      0.58 o
  -3   7   2        4.92        4.75      0.58 o
  -2   7   2        8.76       12.99      0.63 o
  -1   7   2       38.76       38.84      3.13 o
   0   7   2       11.68        8.81      1.58 o
   1   7   2       14.94       16.16      0.70 o
   2   7   2        7.40       10.40      0.63 o
   3   7   2      172.60      173.08      2.83 o
   4   7   2       34.92       32.24      1.09 o
   5   7   2        9.84       10.11      1.07 o
   6   7   2        0.42        0.89      0.84 o
   7   7   2        0.10       -0.10      1.27 o
  -4   8   2       10.33       11.60      0.94 o
  -3   8   2        3.29        3.03      0.60 o
  -2   8   2       47.03       38.65      1.33 o
  -1   8   2        0.01       -1.09      1.09 o
   0   8   2       13.43       12.16      2.15 o
   1   8   2       31.92       34.04      1.20 o
   2   8   2      342.38      333.04      5.68 o
   3   8   2        2.59        1.52      0.54 o
   4   8   2      103.00       84.50      2.65 o
   5   8   2       21.70       22.29      1.50 o
   6   8   2        0.44       -0.22      0.85 o
  -4   9   2        7.60        6.91      0.85 o
  -3   9   2        1.76        2.09      0.56 o
  -2   9   2        2.11        1.37      0.49 o
  -1   9   2        3.67        5.17      1.85 o
   0   9   2      330.70      344.10     17.07 o
   1   9   2       11.04       12.00      0.52 o
   2   9   2       51.38       53.57      1.51 o
   3   9   2       28.48       30.42      1.25 o
   4   9   2       26.20       27.95      1.54 o
   5   9   2       53.46       55.69      2.31 o
   6   9   2       16.87       28.43      2.73 o
  -3  10   2        0.00       -0.47      0.51 o
  -2  10   2       24.56       21.39      1.71 o
  -1  10   2        7.16        9.82      2.26 o
   0  10   2       42.62       47.46      2.10 o
   1  10   2       22.46       20.92      0.73 o
   2  10   2        0.22       -0.03      0.45 o
   3  10   2       25.96       24.95      1.18 o
   4  10   2        1.88        1.74      0.82 o
   5  10   2        0.10       -0.24      0.82 o
  -1  11   2       14.91       13.87      2.82 o
   0  11   2        0.92        0.69      0.94 o
   1  11   2        0.71        0.24      0.44 o
   2  11   2        0.99        1.75      0.55 o
   3  11   2        8.02        9.60      1.07 o
   4  11   2        1.48        1.97      0.91 o
   0  12   2        2.69        2.65      2.02 o
   1  12   2       13.33       12.83      0.89 o
   2  12   2        4.26        5.47      0.72 o
   3  12   2       28.55       41.92      1.87 o
  -3 -11   3        9.16       11.55      1.25 o
  -2 -11   3        1.55        2.33      0.82 o
  -1 -11   3       23.86       23.77      1.09 o
   0 -11   3       95.08      107.25      2.63 o
   1 -11   3        6.10       10.30      0.86 o
  -4 -10   3       20.87       21.93      1.59 o
  -3 -10   3        3.07        0.82      0.80 o
  -2 -10   3       12.44       12.53      0.96 o
  -1 -10   3        2.71        2.25      0.65 o
   0 -10   3        2.39        2.04      0.56 o
   1 -10   3        0.37        1.22      0.55 o
   2 -10   3        2.98        1.49      0.65 o
  -5  -9   3        1.35        0.64      0.89 o
  -4  -9   3        0.11       -0.34      0.71 o
  -3  -9   3       11.72       12.17      1.48 o
  -2  -9   3       11.64        9.01      1.28 o
  -1  -9   3       20.12       20.73      1.00 o
   0  -9   3        0.03       -0.41      0.53 o
   1  -9   3        0.10       -0.13      0.72 o
   2  -9   3        0.29       -0.72      0.72 o
   3  -9   3       13.15       12.93      1.09 o
  -6  -8   3       17.65       31.41      5.29 o
  -5  -8   3        3.35        2.53      0.93 o
  -4  -8   3        0.56        1.01      0.77 o
  -3  -8   3       44.73       32.96      1.39 o
  -2  -8   3       11.67       10.73      0.88 o
  -1  -8   3      195.66      193.93      3.61 o
   0  -8   3      227.45      236.70      3.87 o
   1  -8   3       10.61        8.57      0.76 o
   2  -8   3       30.94       29.13      1.10 o
   3  -8   3      134.64      125.53      3.21 o
   4  -8   3        0.26       -0.16      0.91 o
  -6  -7   3        2.95        1.38      1.34 o
  -5  -7   3       24.27       25.78      1.60 o
  -4  -7   3       20.81       15.59      1.07 o
  -3  -7   3       32.68       30.29      1.14 o
  -2  -7   3        3.14        1.51      0.38 o
  -1  -7   3      668.64      653.69      9.87 o
   0  -7   3      529.67      546.39      8.23 o
   1  -7   3       27.17       27.06      1.00 o
   2  -7   3       21.57       19.64      0.87 o
   3  -7   3        9.54        8.57      0.81 o
   4  -7   3        0.01        0.83      0.66 o
   5  -7   3        0.02        1.88      0.94 o
  -6  -6   3        0.52        0.95      0.91 o
  -5  -6   3        1.35        2.75      0.69 o
  -4  -6   3       18.34       16.50      1.14 o
  -3  -6   3       26.93       27.56      0.86 o
  -2  -6   3       28.51       31.92      0.86 o
  -1  -6   3       81.14       84.50      1.51 o
   0  -6   3       28.54       36.00      0.82 o
   1  -6   3      176.26      189.24      3.17 o
   2  -6   3       31.97       41.40      1.23 o
   3  -6   3        0.17       -0.08      0.53 o
   4  -6   3        5.14        2.97      0.85 o
   5  -6   3       50.18       45.08      2.22 o
  -7  -5   3       14.94       14.66      1.60 o
  -6  -5   3        2.88        3.61      0.88 o
  -5  -5   3        3.50        1.93      0.67 o
  -4  -5   3       34.74       31.51      1.12 o
  -3  -5   3      114.03      113.96      2.10 o
  -2  -5   3        2.02        2.27      0.32 o
  -1  -5   3       54.70       52.03      0.99 o
   0  -5   3       14.19        8.61      0.32 o
   1  -5   3        0.06        0.41      0.22 o
   2  -5   3       63.38       57.89      1.23 o
   3  -5   3       38.16       31.96      1.53 o
   4  -5   3        1.14        0.02      0.62 o
   5  -5   3       38.12       31.47      1.42 o
   6  -5   3       43.54       38.26      2.22 o
  -7  -4   3        0.37        0.89      0.91 o
  -6  -4   3       27.57       30.25      2.91 o
  -5  -4   3        0.60        0.17      0.61 o
  -4  -4   3       62.27       59.21      1.59 o
  -3  -4   3      223.26      205.51      3.28 o
  -2  -4   3      357.00      382.04      5.55 o
  -1  -4   3       84.16      121.50      1.84 o
   0  -4   3       79.06       76.04      1.28 o
   1  -4   3        0.53        0.39      0.17 o
   2  -4   3      344.36      374.34      6.79 o
   3  -4   3      206.98      213.18      3.55 o
   4  -4   3      494.94      495.67      9.08 o
   5  -4   3      135.28      123.91      3.33 o
   6  -4   3        4.84        3.11      0.89 o
  -7  -3   3        4.27        5.17      1.09 o
  -6  -3   3       46.92       42.82      1.85 o
  -5  -3   3      133.82      128.67      2.72 o
  -4  -3   3      123.72      120.38      2.62 o
  -3  -3   3        9.26       12.70      0.58 o
  -2  -3   3      553.87      669.73      8.84 o
  -1  -3   3     1284.61     1315.92     16.85 o
   0  -3   3       59.00       55.99      0.93 o
   1  -3   3      143.38      140.25      2.13 o
   2  -3   3      359.83      324.22      5.03 o
   3  -3   3      250.08      236.03      3.89 o
   4  -3   3     1656.29     1682.89     24.90 o
   5  -3   3       56.04       60.83      2.09 o
   6  -3   3        0.87        0.93      0.77 o
   7  -3   3        0.27        0.66      1.96 o
  -7  -2   3       16.11       16.15      1.60 o
  -6  -2   3       23.94       21.02      1.40 o
  -5  -2   3       53.75       54.79      1.58 o
  -4  -2   3       35.05       35.03      1.13 o
  -3  -2   3       57.98       54.33      1.19 o
  -2  -2   3       63.21       55.94      1.20 o
  -1  -2   3      610.00      566.95      6.70 o
   0  -2   3     1022.92      980.14     10.94 o
   1  -2   3     1355.89     1335.20     16.18 o
   2  -2   3      884.17      953.23     14.08 o
   3  -2   3        0.71        3.00      0.46 o
   4  -2   3      119.59      119.27      2.34 o
   5  -2   3        0.36       -0.16      0.55 o
   6  -2   3       15.58       13.91      1.31 o
   7  -2   3        0.00       -0.89      0.89 o
  -7  -1   3       32.17       33.93      2.01 o
  -6  -1   3        0.54        0.08      0.75 o
  -5  -1   3        0.64        0.65      0.57 o
  -4  -1   3        6.29        4.60      0.54 o
  -3  -1   3      140.26      137.43      2.31 o
  -2  -1   3       64.09       58.79      1.01 o
  -1  -1   3      113.81      106.56      1.59 o
   0  -1   3      849.29      826.43      9.60 o
   1  -1   3      304.39      280.35      4.60 o
   2  -1   3      472.34      501.64      7.06 o
   3  -1   3       69.10       74.49      1.44 o
   4  -1   3       20.23       18.92      0.85 o
   5  -1   3       29.16       26.65      1.29 o
   6  -1   3       66.74       68.81      2.47 o
   7  -1   3       31.24       24.58      1.94 o
  -7   0   3       97.18      109.48      5.28 o
  -6   0   3       14.88       13.61      1.04 o
  -5   0   3        8.10        6.97      0.74 o
  -4   0   3        8.46       10.03      0.60 o
  -3   0   3       99.47      104.68      2.81 o
  -2   0   3       47.92       48.66      1.16 o
  -1   0   3     2364.36     2442.89     53.76 o
   0   0   3       61.45       60.17      0.94 o
   1   0   3      407.52      415.06      5.48 o
   2   0   3      539.88      543.08      7.61 o
   3   0   3      101.22      108.50      1.89 o
   4   0   3      233.98      268.50      4.45 o
   5   0   3       24.96       23.73      1.20 o
   6   0   3       56.52       55.16      1.98 o
   7   0   3        7.18        7.23      1.45 o
  -7   1   3       60.82       60.67      3.00 o
  -6   1   3       20.78       17.59      1.21 o
  -5   1   3       40.86       31.70      2.01 o
  -4   1   3       27.91       26.70      0.93 o
  -3   1   3      636.56      754.75     20.44 o
  -2   1   3      852.96      903.53     28.05 o
  -1   1   3      140.75      122.00      2.51 o
   0   1   3      407.65      430.16      5.05 o
   1   1   3       49.85       46.10      0.82 o
   2   1   3      534.78      539.59      6.77 o
   3   1   3      337.48      375.25      5.45 o
   4   1   3       11.43       17.45      0.81 o
   5   1   3        0.39       -0.50      0.50 o
   6   1   3        5.00        4.32      0.84 o
   7   1   3       13.20       11.18      1.61 o
  -7   2   3        3.59        4.91      1.29 o
  -6   2   3        3.33        1.21      0.83 o
  -5   2   3       76.25       77.71      2.18 o
  -4   2   3        8.94        8.62      0.62 o
  -3   2   3       27.11       20.99      1.05 o
  -2   2   3        0.96        2.75      0.42 o
  -1   2   3      929.89      932.73     13.66 o
   0   2   3     6947.95     6488.10    147.13 o
   1   2   3      178.47      181.91      2.14 o
   2   2   3       26.75       22.09      0.56 o
   3   2   3        1.41        0.57      0.35 o
   4   2   3        9.07        7.39      0.62 o
   5   2   3        7.65        7.73      0.76 o
   6   2   3        1.23       -0.25      0.84 o
   7   2   3       37.87       38.58      2.09 o
  -6   3   3       10.04        9.71      1.55 o
  -5   3   3       51.97       50.83      2.41 o
  -4   3   3        0.54        0.00      0.41 o
  -3   3   3        0.21       -0.15      0.33 o
  -2   3   3      214.17      226.07      4.17 o
  -1   3   3      237.23      242.30      3.69 o
   0   3   3      250.10      240.36      4.27 o
   1   3   3     1036.74      982.33     13.38 o
   2   3   3      430.51      399.82      5.68 o
   3   3   3       36.78       30.98      0.82 o
   4   3   3        4.34        5.02      0.68 o
   5   3   3       22.07       23.77      1.10 o
   6   3   3        9.58       10.77      1.22 o
   7   3   3       16.78       19.77      1.62 o
  -6   4   3        4.60        1.99      1.01 o
  -5   4   3       56.39       58.42      2.49 o
  -4   4   3        0.49        0.05      0.60 o
  -3   4   3      121.30      109.43      2.13 o
  -2   4   3       13.31       16.52      0.55 o
  -1   4   3       67.97       69.12      1.42 o
   0   4   3       16.06       14.17      1.02 o
   1   4   3      545.86      506.51      6.59 o
   2   4   3      139.34      115.79      1.88 o
   3   4   3      185.18      189.03      2.97 o
   4   4   3       10.87       10.32      0.65 o
   5   4   3        3.72        2.71      0.82 o
   6   4   3        5.63        2.99      0.93 o
   7   4   3        0.39        0.36      0.89 o
  -6   5   3       52.16       48.81      2.50 o
  -5   5   3       24.81       30.85      1.80 o
  -4   5   3       59.40       63.08      2.05 o
  -3   5   3       56.33       59.73      1.70 o
  -2   5   3      317.35      291.90      4.81 o
  -1   5   3      128.24      180.14      3.31 o
   1   5   3      562.02      548.48      9.62 o
   2   5   3      252.39      265.81      4.14 o
   3   5   3        0.12       -0.29      0.29 o
   4   5   3       77.02       77.13      1.89 o
   5   5   3       19.59       23.50      1.38 o
   6   5   3        0.25       -0.76      0.76 o
   7   5   3        0.23        1.59      1.10 o
  -5   6   3        2.68        2.97      0.94 o
  -4   6   3        0.12        0.08      0.59 o
  -3   6   3       40.92       34.31      1.16 o
  -2   6   3      198.71      219.79      4.60 o
  -1   6   3       11.85       15.81      0.86 o
   0   6   3       25.22       20.15      1.96 o
   1   6   3        0.44        0.18      0.24 o
   2   6   3       16.93       16.01      0.48 o
   3   6   3      379.55      363.28      5.37 o
   4   6   3        0.69        0.78      0.42 o
   5   6   3      111.42      109.88      2.86 o
   6   6   3        2.83        3.70      0.95 o
   7   6   3        3.85        4.33      1.29 o
  -5   7   3        0.46        0.69      1.06 o
  -4   7   3       26.98       25.63      1.23 o
  -3   7   3       21.61       20.04      0.92 o
  -2   7   3       14.20       15.88      0.70 o
  -1   7   3        2.85        1.93      1.17 o
   0   7   3       17.30       14.06      1.83 o
   1   7   3       70.40       64.42      1.70 o
   2   7   3       43.97       40.84      0.99 o
   3   7   3       84.23       84.74      1.64 o
   4   7   3        0.05       -0.12      0.41 o
   5   7   3        0.17       -0.57      0.66 o
   6   7   3       11.67       14.14      1.34 o
   7   7   3        2.33        0.94      1.42 o
  -4   8   3       51.22       53.37      1.95 o
  -3   8   3       32.22       29.96      1.17 o
  -2   8   3        1.91        2.54      0.47 o
  -1   8   3       27.44       25.52      2.76 o
   0   8   3        6.92        6.75      1.56 o
   1   8   3      166.16      162.32      3.19 o
   2   8   3      130.04      132.48      2.56 o
   3   8   3       42.74       37.80      1.33 o
   4   8   3       10.40        9.90      0.87 o
   5   8   3       44.29       46.93      2.05 o
   6   8   3        3.59        4.02      1.02 o
  -4   9   3        2.44        3.38      0.76 o
  -3   9   3       26.68       23.89      1.03 o
  -2   9   3       20.21       18.57      0.87 o
  -1   9   3        3.76        4.08      1.65 o
   0   9   3       42.16       45.92      3.70 o
   1   9   3       35.36       42.60      1.52 o
   2   9   3        2.18        1.37      0.42 o
   3   9   3        6.89        3.65      0.64 o
   4   9   3        7.10        6.11      0.95 o
   5   9   3        0.20       -0.30      0.77 o
   6   9   3        1.21       -0.32      0.94 o
  -3  10   3       11.67       12.74      0.78 o
  -2  10   3       25.31       24.23      1.67 o
  -1  10   3      310.03      319.47     14.53 o
   0  10   3       69.95       75.05      5.13 o
   1  10   3        1.06        0.79      0.49 o
   2  10   3       61.15       61.82      1.67 o
   3  10   3        1.55        1.65      0.61 o
   4  10   3        6.58        4.51      0.94 o
   5  10   3        6.30        8.87      1.23 o
  -1  11   3      101.48      108.99      7.06 o
   0  11   3       99.74      104.34      6.55 o
   1  11   3       25.32       26.76      0.92 o
   2  11   3        0.06       -0.48      0.48 o
   3  11   3        0.45        0.48      0.59 o
   4  11   3       18.11       22.06      1.56 o
   0  12   3        0.01       -0.62      1.58 o
   1  12   3        6.07        6.83      0.56 o
   2  12   3        1.46        1.14      0.59 o
   3  12   3        3.99        4.17      0.93 o
  -2 -11   4        5.29        4.53      0.99 o
  -1 -11   4        1.36        1.08      0.79 o
   0 -11   4        0.06        0.20      0.66 o
  -4 -10   4        0.03       -0.27      0.82 o
  -3 -10   4        0.44       -0.48      0.78 o
  -2 -10   4       10.84        8.77      1.05 o
  -1 -10   4        9.09        9.70      1.46 o
   0 -10   4        3.40        3.35      0.67 o
   1 -10   4        1.73        1.66      0.62 o
   2 -10   4        0.09        0.80      0.66 o
  -5  -9   4        0.47       -0.48      0.85 o
  -4  -9   4        5.47        4.68      1.02 o
  -3  -9   4        0.05        0.46      0.73 o
  -2  -9   4        0.00        0.15      0.57 o
  -1  -9   4       19.05       17.78      0.90 o
   0  -9   4       34.32       36.85      1.32 o
   1  -9   4        3.79        5.52      0.67 o
   2  -9   4        2.45        2.25      0.68 o
   3  -9   4        4.87        3.71      0.82 o
  -5  -8   4       12.58       17.74      1.54 o
  -4  -8   4       77.48       68.69      2.52 o
  -3  -8   4       16.19       14.11      1.15 o
  -2  -8   4       10.42        9.37      0.81 o
  -1  -8   4       27.86       25.58      1.00 o
   0  -8   4      244.65      239.19      4.69 o
   1  -8   4        7.96        7.05      0.66 o
   2  -8   4        1.15        1.13      0.60 o
   3  -8   4       38.32       35.20      2.18 o
   4  -8   4        1.14        0.81      0.83 o
  -6  -7   4        0.16        2.20      1.50 o
  -5  -7   4        9.09        8.96      1.35 o
  -4  -7   4       11.06        5.22      0.80 o
  -3  -7   4       32.06       36.18      1.38 o
  -2  -7   4       35.60       34.72      1.17 o
  -1  -7   4      150.03      149.31      2.88 o
   0  -7   4        5.59        6.28      0.56 o
   1  -7   4        0.79        0.63      0.42 o
   2  -7   4      271.42      263.76      5.15 o
   3  -7   4        2.92        3.09      0.70 o
   4  -7   4        0.46        1.19      0.78 o
   5  -7   4        2.91        1.79      0.97 o
  -6  -6   4       10.50       13.04      1.64 o
  -5  -6   4        3.29        3.71      0.99 o
  -4  -6   4       13.22       12.65      0.91 o
  -3  -6   4       20.06       20.20      0.82 o
  -2  -6   4        3.45        2.81      0.38 o
  -1  -6   4       12.72       12.75      0.64 o
   0  -6   4      119.92      119.10      2.09 o
   1  -6   4       21.85       21.02      0.73 o
   2  -6   4       38.74       40.94      1.30 o
   3  -6   4        2.63        3.09      1.00 o
   4  -6   4       15.63       17.21      1.18 o
   5  -6   4       15.63       12.66      1.40 o
  -7  -5   4        0.97       -1.04      1.04 o
  -6  -5   4       14.77       17.51      1.37 o
  -5  -5   4        0.11        0.28      0.60 o
  -4  -5   4        2.85        2.67      0.62 o
  -3  -5   4       67.33       64.11      1.56 o
  -2  -5   4       36.25       30.70      0.82 o
  -1  -5   4      111.88      112.66      1.81 o
   0  -5   4       38.38       41.35      1.04 o
   1  -5   4        7.94       10.04      0.48 o
   2  -5   4       73.76       91.07      1.84 o
   3  -5   4        2.51        2.25      0.56 o
   4  -5   4       23.72       20.56      0.97 o
   5  -5   4       82.03       71.57      2.27 o
   6  -5   4       19.19       16.68      1.18 o
  -7  -4   4        5.78        5.86      1.15 o
  -6  -4   4       10.85       14.38      1.24 o
  -5  -4   4      243.37      249.07      4.89 o
  -4  -4   4       35.11       35.16      1.51 o
  -3  -4   4      209.25      216.73      3.47 o
  -2  -4   4        4.56        5.13      0.42 o
  -1  -4   4       71.59       86.27      1.44 o
   0  -4   4       28.63       30.19      0.71 o
   1  -4   4       15.58       20.13      0.54 o
   2  -4   4        6.94        2.94      0.41 o
   3  -4   4       15.12       16.65      0.72 o
   4  -4   4       77.99       80.80      2.47 o
   5  -4   4      385.19      356.50      7.78 o
   6  -4   4       14.80       13.53      1.22 o
  -7  -3   4       11.35       13.48      1.41 o
  -6  -3   4       71.90       77.16      3.13 o
  -5  -3   4      334.01      346.33      6.39 o
  -4  -3   4       30.58       30.09      1.22 o
  -3  -3   4       19.37       22.62      0.77 o
  -2  -3   4      182.05      194.72      3.05 o
  -1  -3   4      246.55      246.15      3.08 o
   0  -3   4        4.68        4.33      0.28 o
   1  -3   4      855.27      924.39     12.70 o
   2  -3   4      634.69      701.23     10.51 o
   3  -3   4       38.44       37.96      1.06 o
   4  -3   4       13.32        8.96      0.77 o
   5  -3   4        0.11        0.08      0.77 o
   6  -3   4        0.00        0.28      0.72 o
  -7  -2   4       81.23       99.31      3.51 o
  -6  -2   4      135.92      140.53      3.67 o
  -5  -2   4        0.00       -0.54      0.54 o
  -4  -2   4        0.77        0.11      0.42 o
  -3  -2   4      158.16      161.07      2.68 o
  -2  -2   4      166.12      171.25      2.72 o
  -1  -2   4      141.54      131.67      1.96 o
   0  -2   4        8.43        6.98      0.31 o
   1  -2   4       10.52        8.94      0.53 o
   2  -2   4      113.50      128.52      2.24 o
   3  -2   4       74.66       73.88      1.57 o
   4  -2   4      233.35      221.93      4.09 o
   5  -2   4        6.84        5.78      0.76 o
   6  -2   4        6.96        8.02      1.27 o
   7  -2   4        0.67        0.67      1.03 o
  -7  -1   4       95.66       97.40      3.44 o
  -6  -1   4      115.05      119.27      3.25 o
  -5  -1   4        8.87        9.68      1.14 o
  -4  -1   4        0.62        0.41      0.36 o
  -3  -1   4       11.27       10.79      0.76 o
  -2  -1   4      110.96      113.35      1.90 o
  -1  -1   4      450.99      425.45      5.39 o
   0  -1   4        0.23        0.20      0.27 o
   1  -1   4     1188.68     1113.20     13.65 o
   2  -1   4      214.02      251.81      3.73 o
   3  -1   4       12.63        9.70      0.50 o
   4  -1   4       34.45       35.24      1.61 o
   5  -1   4       40.96       35.56      1.52 o
   6  -1   4        7.00        7.11      1.16 o
   7  -1   4        0.03       -0.53      1.30 o
  -7   0   4       21.14       15.78      1.85 o
  -6   0   4      132.35      135.50      3.46 o
  -5   0   4       67.30       60.09      1.78 o
  -4   0   4        0.95        0.35      0.37 o
  -3   0   4       44.67       58.55      1.86 o
  -2   0   4        4.79        8.39      0.41 o
  -1   0   4      299.83      325.59      6.70 o
   0   0   4     4912.83     4645.76     63.47 o
   1   0   4      391.54      410.51      5.16 o
   2   0   4       92.33       79.55      1.40 o
   3   0   4        6.24        8.82      0.52 o
   4   0   4       98.45      108.54      2.17 o
   5   0   4       48.85       39.99      2.80 o
   6   0   4        0.04       -0.75      0.75 o
   7   0   4       45.13       37.93      2.39 o
  -7   1   4        0.73       -0.03      1.41 o
  -6   1   4       13.24        8.97      1.03 o
  -5   1   4       37.46       40.60      1.50 o
  -4   1   4        1.23        1.60      0.44 o
  -3   1   4       59.90       84.78      2.69 o
  -2   1   4     1099.87     1356.97     18.60 o
  -1   1   4     2842.03     2982.85     50.97 o
   0   1   4     7870.47     7103.89     81.75 o
   1   1   4     3193.72     3073.35     44.90 o
   2   1   4       12.38       12.51      0.41 o
   3   1   4       92.43      104.22      1.83 o
   4   1   4        1.34        1.73      0.41 o
   5   1   4        6.16        6.39      0.74 o
   6   1   4       43.74       38.44      2.06 o
   7   1   4        1.39        0.83      1.09 o
  -7   2   4        0.36        1.55      1.45 o
  -6   2   4        9.10        8.99      1.13 o
  -5   2   4        1.92        1.14      0.72 o
  -4   2   4      109.44      118.46      3.26 o
  -3   2   4       15.39        9.92      0.55 o
  -2   2   4        0.41        0.59      0.27 o
  -1   2   4       38.43       26.58      0.64 o
   0   2   4      958.72      953.50     13.91 o
   1   2   4      573.57      537.45      6.65 o
   2   2   4       49.41       36.98      0.81 o
   3   2   4      319.68      367.06      6.22 o
   4   2   4       53.60       42.62      1.28 o
   5   2   4        0.07       -0.55      0.55 o
   6   2   4        0.06       -0.62      0.70 o
   7   2   4       14.07       19.55      1.62 o
  -6   3   4        6.11        7.31      1.24 o
  -5   3   4        4.35        2.75      0.93 o
  -4   3   4        4.70        4.61      0.55 o
  -3   3   4        0.14        0.53      0.34 o
  -2   3   4      205.24      211.81      5.83 o
  -1   3   4      116.67      111.12      1.67 o
   0   3   4      907.39      882.24     11.37 o
   1   3   4       64.78       59.44      1.01 o
   2   3   4      229.13      225.94      3.37 o
   3   3   4       11.34       10.18      0.49 o
   4   3   4        9.04        8.06      0.57 o
   5   3   4        0.32        0.69      0.55 o
   6   3   4       12.94       13.41      1.28 o
   7   3   4       15.14       14.10      1.44 o
  -6   4   4       18.04       17.97      1.62 o
  -5   4   4       74.22       72.52      2.79 o
  -4   4   4       84.47       81.01      2.67 o
  -3   4   4       35.62       30.38      0.92 o
  -2   4   4      329.88      332.83      5.50 o
  -1   4   4        0.02        0.04      0.22 o
   0   4   4       46.54       55.50      1.28 o
   1   4   4       34.57       31.15      0.56 o
   2   4   4      130.64      119.19      1.93 o
   3   4   4      230.67      237.02      3.63 o
   4   4   4       73.39       72.42      1.64 o
   5   4   4        0.03       -0.60      0.60 o
   6   4   4       67.49       67.19      2.56 o
   7   4   4        1.73        2.23      0.95 o
  -6   5   4        0.00       -0.19      1.03 o
  -5   5   4       20.90       17.33      2.28 o
  -4   5   4       35.71       34.84      1.50 o
  -3   5   4      126.24      132.92      2.83 o
  -2   5   4       16.20       15.21      0.61 o
  -1   5   4      357.11      409.73      7.26 o
   0   5   4       36.80       38.98      0.88 o
   1   5   4      187.04      186.68      2.90 o
   2   5   4      422.15      424.66      6.42 o
   3   5   4        0.61        0.84      0.31 o
   4   5   4      306.04      298.78      5.35 o
   5   5   4      315.33      317.63      6.43 o
   6   5   4      179.98      184.67      4.88 o
   7   5   4        4.20        4.43      1.29 o
  -5   6   4       19.42       18.18      1.47 o
  -4   6   4        3.47        5.23      0.78 o
  -3   6   4      211.82      197.76      3.93 o
  -2   6   4       87.15       89.07      1.88 o
  -1   6   4       49.34       51.82      1.16 o
   0   6   4       36.92       29.18      1.46 o
   1   6   4      648.85      648.33     11.37 o
   2   6   4      189.53      193.92      2.92 o
   3   6   4      298.67      309.17      4.65 o
   4   6   4       19.52       17.94      0.82 o
   5   6   4        5.24        5.42      1.30 o
   6   6   4        1.80        1.22      0.82 o
   7   6   4        0.79       -0.36      1.51 o
  -5   7   4       20.41       20.98      1.84 o
  -4   7   4        0.27       -0.59      0.59 o
  -3   7   4       36.42       38.21      1.33 o
  -2   7   4       89.27       87.71      2.96 o
  -1   7   4       46.11       49.75      3.58 o
   0   7   4        0.47       -0.21      0.78 o
   1   7   4        2.63        3.84      0.38 o
   2   7   4      126.14      129.65      2.27 o
   3   7   4      241.53      218.43      3.71 o
   4   7   4        2.90        3.26      0.59 o
   5   7   4        3.36        4.09      0.75 o
   6   7   4        0.17       -0.16      0.98 o
   7   7   4        0.57        0.19      2.25 o
  -4   8   4        5.69        3.64      0.74 o
  -3   8   4        2.65        2.32      0.99 o
  -2   8   4       30.61       28.32      1.12 o
  -1   8   4        3.36        2.33      1.46 o
   0   8   4        0.34       -0.27      0.95 o
   1   8   4        6.82        6.78      0.48 o
   2   8   4       19.79       19.14      0.76 o
   3   8   4      204.88      209.03      4.27 o
   4   8   4        0.01       -0.52      0.52 o
   5   8   4       23.35       21.43      1.46 o
   6   8   4        4.71        4.51      1.06 o
  -4   9   4       14.61       14.88      2.12 o
  -3   9   4        0.84        0.88      0.52 o
  -2   9   4        8.36        9.24      1.03 o
  -1   9   4       32.32       31.80      3.35 o
   0   9   4      273.00      257.77     11.71 o
   1   9   4      899.91      940.55     18.48 o
   2   9   4      165.79      167.85      3.14 o
   3   9   4      106.99       94.93      3.08 o
   4   9   4        3.81        1.94      0.92 o
   5   9   4        0.17        0.03      0.75 o
   6   9   4        0.81        1.05      0.97 o
  -3  10   4        0.05        0.92      0.61 o
  -2  10   4        0.05       -0.08      0.64 o
  -1  10   4       51.48       58.31      4.90 o
   0  10   4      275.24      282.14     13.01 o
   1  10   4       61.51       59.66      1.71 o
   2  10   4        5.44        5.99      0.61 o
   3  10   4        0.00       -0.53      0.53 o
   4  10   4        0.13        0.49      0.75 o
   5  10   4        8.18        7.24      1.19 o
  -1  11   4       12.28       12.68      2.94 o
   0  11   4        0.12       -1.24      1.63 o
   1  11   4        0.31        0.22      0.75 o
   2  11   4        3.48        3.53      0.58 o
   3  11   4        6.89        9.65      0.96 o
   4  11   4       20.03       23.09      1.51 o
   0  12   4       63.48       58.74      5.21 o
   1  12   4        3.08        3.45      0.61 o
   2  12   4        1.12        1.30      0.56 o
   3  12   4       30.48       37.18      1.73 o
  -1 -11   5        0.19       -0.65      0.72 o
  -4 -10   5        1.85        2.54      1.02 o
  -3 -10   5        1.18        2.81      1.02 o
  -2 -10   5        0.86        1.60      0.78 o
  -1 -10   5        1.57        0.95      0.73 o
   0 -10   5        9.35       10.04      1.08 o
   1 -10   5       24.67       29.96      1.31 o
   2 -10   5        5.70        6.23      1.02 o
  -5  -9   5        1.77        2.43      1.10 o
  -4  -9   5        2.68        3.42      1.28 o
  -3  -9   5       14.85       15.80      1.79 o
  -2  -9   5       10.47       11.02      1.06 o
  -1  -9   5        7.51        7.48      0.79 o
   0  -9   5        0.04       -0.22      0.56 o
   1  -9   5        1.45        1.61      0.58 o
   2  -9   5        3.04        1.45      0.71 o
   3  -9   5        2.04        3.19      0.91 o
  -5  -8   5        0.66        0.33      0.97 o
  -4  -8   5        1.58        1.95      0.87 o
  -3  -8   5        3.40        1.69      0.83 o
  -2  -8   5        6.94        6.54      0.72 o
  -1  -8   5      164.19      170.87      3.68 o
   0  -8   5        7.55        6.64      0.70 o
   1  -8   5        0.77        1.03      0.54 o
   2  -8   5        0.70        0.71      0.63 o
   3  -8   5       71.25       63.17      2.19 o
   4  -8   5        4.97        5.35      1.19 o
  -6  -7   5       11.08       17.76      2.44 o
  -5  -7   5       16.18       15.82      1.68 o
  -4  -7   5        7.00        6.86      1.00 o
  -3  -7   5        9.65       12.82      0.96 o
  -2  -7   5       57.94       59.77      2.31 o
  -1  -7   5      123.79      136.12      2.57 o
   0  -7   5       25.90       25.31      1.33 o
   1  -7   5       70.23       70.57      1.86 o
   2  -7   5        1.02        0.35      0.55 o
   3  -7   5        8.34        7.44      0.87 o
   4  -7   5        0.73        0.79      0.97 o
  -6  -6   5        0.04        0.09      1.08 o
  -5  -6   5        0.82        1.81      0.79 o
  -4  -6   5       32.01       25.60      1.20 o
  -3  -6   5       54.72       49.20      1.64 o
  -2  -6   5      117.43      116.92      1.99 o
  -1  -6   5       48.93       49.44      1.16 o
   0  -6   5      309.88      294.46      5.07 o
   1  -6   5       31.69       33.45      1.22 o
   2  -6   5       15.64       16.22      0.95 o
   3  -6   5        9.39       11.40      0.92 o
   4  -6   5        0.59       -0.30      0.75 o
   5  -6   5        6.26        5.82      1.23 o
  -6  -5   5        0.13        0.44      0.79 o
  -5  -5   5        1.30        0.90      0.66 o
  -4  -5   5       14.09       12.80      0.94 o
  -3  -5   5        4.39        5.49      0.72 o
  -2  -5   5       13.97       10.50      0.52 o
  -1  -5   5        4.08        3.31      0.39 o
   0  -5   5       40.26       36.65      0.95 o
   1  -5   5        1.91        1.23      0.30 o
   2  -5   5      101.00      103.90      1.93 o
   3  -5   5       23.30       21.89      1.17 o
   4  -5   5        1.27        0.21      0.55 o
   5  -5   5        6.55        6.94      1.03 o
   6  -5   5       21.37       15.98      1.52 o
  -7  -4   5        0.28       -0.44      1.15 o
  -6  -4   5        1.15        1.79      0.80 o
  -5  -4   5        0.56        0.41      0.79 o
  -4  -4   5      190.02      179.26      3.70 o
  -3  -4   5       11.64       13.21      0.81 o
  -2  -4   5      223.94      242.55      3.54 o
  -1  -4   5       52.17       44.69      1.08 o
   0  -4   5       42.79       43.51      0.94 o
   1  -4   5        0.25       -0.08      0.23 o
   2  -4   5        5.32        3.57      0.40 o
   3  -4   5        0.59        0.39      0.44 o
   4  -4   5      118.77      120.85      3.27 o
   5  -4   5       57.42       57.51      2.65 o
   6  -4   5        0.06       -0.37      0.76 o
  -7  -3   5        5.53        5.18      1.11 o
  -6  -3   5       11.24       11.50      1.19 o
  -5  -3   5      134.87      143.57      3.61 o
  -4  -3   5      174.22      171.04      3.53 o
  -3  -3   5       49.59       52.68      1.20 o
  -2  -3   5      422.31      439.33      6.34 o
  -1  -3   5        2.10        1.12      0.29 o
   0  -3   5      267.79      267.80      3.94 o
   1  -3   5       38.02       52.86      1.01 o
   2  -3   5      323.62      293.90      4.69 o
   3  -3   5        9.47        7.38      0.56 o
   4  -3   5      168.67      183.64      3.59 o
   5  -3   5        2.81        4.35      1.01 o
   6  -3   5        0.00       -0.36      0.91 o
  -7  -2   5       13.53       18.35      2.37 o
  -6  -2   5      146.02      150.77      3.91 o
  -5  -2   5      434.90      437.10      7.80 o
  -4  -2   5        0.17       -0.04      0.45 o
  -3  -2   5       11.98       11.31      0.65 o
  -2  -2   5       12.23       14.25      0.67 o
  -1  -2   5       36.51       34.85      0.89 o
   0  -2   5        8.42        8.78      0.36 o
   1  -2   5       15.68       14.89      0.49 o
   2  -2   5       48.59       50.13      1.15 o
   3  -2   5       21.17       24.35      0.84 o
   4  -2   5        4.13        7.37      0.68 o
   5  -2   5       17.97       18.85      1.12 o
   6  -2   5       18.76       15.24      1.53 o
   7  -2   5        0.22        0.93      1.01 o
  -7  -1   5       46.95       51.17      2.49 o
  -6  -1   5       39.51       37.83      1.79 o
  -5  -1   5        3.31        3.00      0.68 o
  -4  -1   5       15.47       16.96      0.77 o
  -3  -1   5       17.59       10.11      0.58 o
  -2  -1   5       36.26       31.32      0.82 o
  -1  -1   5       41.88       37.09      0.71 o
   0  -1   5      218.40      222.54      2.93 o
   1  -1   5        8.32       13.90      0.48 o
   2  -1   5      358.38      362.97      5.27 o
   3  -1   5      229.16      196.33      3.12 o
   4  -1   5       36.73       31.72      1.13 o
   5  -1   5       27.27       26.37      1.27 o
   6  -1   5       14.93       15.63      1.33 o
   7  -1   5        2.01        2.02      1.22 o
  -7   0   5       87.28      100.07      5.69 o
  -6   0   5       34.00       35.98      1.83 o
  -5   0   5       72.86       73.85      2.03 o
  -4   0   5        0.10        0.11      0.37 o
  -3   0   5       15.36       28.93      1.00 o
  -2   0   5      526.76      679.18     18.33 o
  -1   0   5      880.43      907.50     12.33 o
   0   0   5      497.73      499.28      6.25 o
   1   0   5     1411.58     1350.01     16.52 o
   2   0   5      112.90      108.13      1.82 o
   3   0   5      188.43      176.07      3.03 o
   4   0   5        5.23        6.26      0.57 o
   5   0   5        8.24        9.62      0.90 o
   6   0   5        2.92        2.68      0.79 o
   7   0   5       39.87       41.48      2.51 o
  -7   1   5       37.85       36.02      2.36 o
  -6   1   5       18.71       16.88      1.25 o
  -5   1   5        0.41        0.36      0.55 o
  -4   1   5       76.36      100.07      3.60 o
  -3   1   5       95.58      148.72      2.86 o
  -2   1   5      803.87      928.38     18.58 o
  -1   1   5     1065.15     1184.44     17.31 o
   0   1   5     4889.02     4644.58     59.22 o
   1   1   5     3242.99     3018.66     36.51 o
   2   1   5      979.28      965.40     12.57 o
   3   1   5      568.02      618.17      9.36 o
   4   1   5      141.68      146.32      2.96 o
   5   1   5       14.25       16.49      0.97 o
   6   1   5        2.10        1.39      0.82 o
   7   1   5        2.57        1.63      1.15 o
  -6   2   5       11.74       14.05      1.56 o
  -5   2   5        1.40        2.06      0.74 o
  -4   2   5      388.50      479.72     15.43 o
  -3   2   5       92.54      109.61      2.28 o
  -2   2   5      735.60      764.62     12.37 o
  -1   2   5      430.28      466.48      7.02 o
   0   2   5      186.41      177.30      2.57 o
   1   2   5     1162.17     1068.70     13.73 o
   2   2   5      188.39      188.91      2.89 o
   3   2   5       12.53       12.97      0.65 o
   4   2   5       16.17       19.26      0.88 o
   5   2   5       12.59        8.87      0.77 o
   6   2   5       12.40        9.38      1.53 o
   7   2   5        3.60        4.51      1.12 o
  -6   3   5        1.47       -0.26      0.96 o
  -5   3   5       35.62       29.34      1.77 o
  -4   3   5      124.77      125.97      4.00 o
  -3   3   5      100.20       89.00      1.92 o
  -2   3   5      165.12      157.80      2.84 o
  -1   3   5       49.37       42.67      0.95 o
   0   3   5        1.19        3.30      0.26 o
   1   3   5      579.88      602.13      7.47 o
   2   3   5      218.02      213.92      3.02 o
   3   3   5       70.61       69.73      1.38 o
   4   3   5       14.17       15.98      0.73 o
   5   3   5        3.41        2.76      0.66 o
   6   3   5        0.68        1.78      0.97 o
   7   3   5        1.65        2.64      1.04 o
  -6   4   5        3.00        4.45      1.12 o
  -5   4   5        0.38        1.49      0.85 o
  -4   4   5       72.82       69.57      2.55 o
  -3   4   5        0.40       -0.16      0.34 o
  -2   4   5      144.92      151.79      2.49 o
  -1   4   5       11.43       11.29      0.36 o
   0   4   5      112.67      112.34      1.82 o
   1   4   5      597.34      646.90      9.51 o
   2   4   5      195.93      177.78      2.73 o
   3   4   5        0.29        0.16      0.29 o
   4   4   5       10.62       11.21      0.66 o
   5   4   5        8.75        7.61      0.90 o
   6   4   5       17.56       17.22      1.74 o
   7   4   5        8.65        8.91      1.29 o
  -6   5   5       48.65       47.62      2.49 o
  -5   5   5        0.04       -0.44      0.79 o
  -4   5   5      174.32      164.56      4.38 o
  -3   5   5        4.71        5.36      0.60 o
  -2   5   5        5.13        6.03      0.46 o
  -1   5   5      691.69      742.56     12.96 o
   0   5   5      731.71      723.41     12.58 o
   1   5   5        1.54        1.46      0.21 o
   2   5   5      700.50      730.27     10.15 o
   3   5   5      498.15      487.09      7.02 o
   4   5   5       42.09       39.69      1.35 o
   5   5   5       39.29       38.42      1.61 o
   6   5   5       54.39       61.78      3.45 o
   7   5   5        7.04        7.98      1.48 o
  -5   6   5        4.63        6.92      1.15 o
  -4   6   5        1.22        1.48      0.94 o
  -3   6   5       22.81       24.17      0.99 o
  -2   6   5       64.50       69.90      1.56 o
  -1   6   5      285.73      294.68      5.36 o
   0   6   5      119.76      127.97      2.46 o
   1   6   5        1.19        0.61      0.23 o
   2   6   5        1.58        1.06      0.24 o
   3   6   5       74.19       72.83      1.48 o
   4   6   5      925.09      895.78     12.68 o
   5   6   5       95.29      101.47      3.27 o
   6   6   5        4.36        3.56      1.28 o
   7   6   5        7.67        8.13      1.49 o
  -5   7   5        0.88        1.17      0.94 o
  -4   7   5       44.40       40.93      1.64 o
  -3   7   5       39.64       37.63      1.37 o
  -2   7   5       12.81       10.97      1.26 o
  -1   7   5        7.88        9.59      0.45 o
   0   7   5      101.38       97.87      1.95 o
   1   7   5      287.69      287.06      5.29 o
   2   7   5      151.23      138.50      2.41 o
   3   7   5       65.30       63.67      1.50 o
   4   7   5      149.81      152.93      3.13 o
   5   7   5        1.67        1.03      0.65 o
   6   7   5        9.45       11.16      1.50 o
   7   7   5        7.88       10.68      2.06 o
  -4   8   5       39.93       44.40      1.72 o
  -3   8   5        2.95        2.68      0.58 o
  -2   8   5        0.40        0.64      0.44 o
  -1   8   5        1.19        0.68      0.45 o
   0   8   5       27.53       21.39      2.39 o
   1   8   5      112.52      112.21      2.34 o
   2   8   5     1125.63     1085.99     17.30 o
   3   8   5      286.07      278.37      5.44 o
   4   8   5       10.38       10.07      0.90 o
   5   8   5        1.81        1.64      0.82 o
   6   8   5        0.02       -0.73      0.91 o
  -3   9   5        5.33        5.72      0.72 o
  -2   9   5        2.49        3.02      0.49 o
   0   9   5      127.52      133.05      7.16 o
   1   9   5      249.18      240.63      5.16 o
   2   9   5       85.72       86.11      1.89 o
   3   9   5      103.79      108.27      2.85 o
   4   9   5        7.25        6.22      0.92 o
   5   9   5        6.53        3.31      0.93 o
   6   9   5        0.10        0.20      0.92 o
  -3  10   5        0.80        1.39      0.53 o
  -2  10   5        8.96       10.83      1.13 o
  -1  10   5       52.41       43.23      4.06 o
   0  10   5      118.92      121.07      7.00 o
   1  10   5      202.88      203.65      4.47 o
   2  10   5       52.42       48.22      1.43 o
   3  10   5        1.34        0.88      0.58 o
   4  10   5        5.89       10.17      1.09 o
   5  10   5       21.00       28.82      1.75 o
  -1  11   5       16.15       18.94      3.09 o
   0  11   5        7.19        6.52      2.26 o
   1  11   5       39.39       42.53      2.42 o
   2  11   5        8.59        7.52      0.66 o
   3  11   5       11.36       11.56      0.89 o
   4  11   5       14.59       19.36      1.41 o
   0  12   5        0.10        0.16      1.85 o
   1  12   5        1.89        3.52      0.91 o
   2  12   5        0.02       -0.49      0.49 o
   3  12   5       14.39       14.62      1.19 o
  -3 -10   6        6.12       10.85      1.28 o
  -2 -10   6       13.40       17.55      1.38 o
  -1 -10   6        5.34        5.69      1.67 o
   0 -10   6        7.05        7.76      1.04 o
   1 -10   6        4.99        5.36      0.91 o
  -4  -9   6        4.11        6.57      1.16 o
  -3  -9   6        0.88        1.08      0.78 o
  -2  -9   6        0.80        0.16      0.82 o
  -1  -9   6        1.59        0.96      0.69 o
   0  -9   6        0.47       -0.22      0.58 o
   1  -9   6       17.51       21.05      1.13 o
   2  -9   6        1.12        0.07      0.76 o
   3  -9   6        0.00       -0.36      0.82 o
  -5  -8   6       31.71       36.72      2.45 o
  -4  -8   6        5.85        3.30      0.96 o
  -3  -8   6       11.93       11.09      1.13 o
  -2  -8   6        0.09       -0.61      0.61 o
  -1  -8   6        4.53        4.99      0.74 o
   0  -8   6        0.83        0.69      0.56 o
   1  -8   6        0.31        0.79      0.56 o
   2  -8   6       16.50       15.32      1.06 o
   3  -8   6        0.02        0.67      0.71 o
   4  -8   6        0.09       -0.85      0.85 o
  -5  -7   6        0.09        0.83      1.16 o
  -4  -7   6        4.51        4.08      0.97 o
  -3  -7   6       42.25       29.67      1.55 o
  -2  -7   6       12.91       14.71      0.89 o
  -1  -7   6        9.68        9.30      0.80 o
   0  -7   6       10.49       11.34      0.81 o
   1  -7   6       84.62       82.57      2.13 o
   2  -7   6        1.68        1.53      0.66 o
   3  -7   6        5.30        3.78      0.90 o
   4  -7   6        3.38        3.49      1.01 o
  -6  -6   6       10.39       15.72      1.62 o
  -5  -6   6       25.01       23.24      1.62 o
  -4  -6   6       16.99       16.59      1.17 o
  -3  -6   6      210.44      198.95      3.65 o
  -2  -6   6        0.15        0.20      0.38 o
  -1  -6   6      152.04      146.08      3.20 o
   0  -6   6       26.56       25.11      0.86 o
   1  -6   6       10.57       10.23      0.66 o
   2  -6   6        0.11        1.64      0.57 o
   3  -6   6       40.78       39.58      1.64 o
   4  -6   6        2.43        2.17      0.90 o
   5  -6   6        0.03       -0.89      0.89 o
  -6  -5   6        2.90        2.94      1.01 o
  -5  -5   6        4.33        3.37      0.81 o
  -4  -5   6        7.89        7.15      0.82 o
  -3  -5   6        0.93        0.79      0.48 o
  -2  -5   6      159.55      155.75      2.53 o
  -1  -5   6      151.83      153.76      2.76 o
   0  -5   6       19.09       18.41      0.64 o
   1  -5   6       53.45       59.78      1.16 o
   2  -5   6        8.50        9.88      0.59 o
   3  -5   6       15.65       14.26      1.03 o
   4  -5   6       12.99       14.32      1.79 o
   5  -5   6        0.05       -0.64      0.64 o
  -6  -4   6       22.72       23.49      1.56 o
  -5  -4   6        6.06        4.51      0.87 o
  -4  -4   6      110.26      113.33      2.69 o
  -3  -4   6      154.11      148.68      2.49 o
  -2  -4   6        9.01        8.98      0.58 o
  -1  -4   6       76.26       74.24      1.55 o
   0  -4   6        0.74        0.04      0.24 o
   1  -4   6      167.33      197.22      2.88 o
   2  -4   6        8.31       11.70      0.72 o
   3  -4   6       83.00       77.97      1.73 o
   4  -4   6       34.65       32.35      1.79 o
   5  -4   6       61.01       63.08      2.75 o
   6  -4   6        7.62        7.02      1.07 o
  -6  -3   6        7.94        7.94      1.11 o
  -5  -3   6       32.18       30.34      1.57 o
  -4  -3   6     1051.01      993.58     16.31 o
  -3  -3   6      647.55      639.54      9.82 o
  -2  -3   6        3.18        2.37      0.42 o
  -1  -3   6      166.58      172.66      2.57 o
   0  -3   6        0.10        0.50      0.23 o
   1  -3   6        0.33        0.15      0.24 o
   2  -3   6      212.54      217.34      3.64 o
   3  -3   6       50.59       53.47      1.37 o
   4  -3   6       26.95       26.51      1.11 o
   5  -3   6        0.46        1.23      0.86 o
   6  -3   6        3.21        3.32      1.13 o
  -7  -2   6        0.04       -0.77      1.02 o
  -6  -2   6      290.60      310.33      6.67 o
  -5  -2   6       14.77       16.80      1.33 o
  -4  -2   6        7.42        7.92      0.71 o
  -3  -2   6      324.76      288.30      5.16 o
  -2  -2   6      376.44      371.76      8.50 o
  -1  -2   6       82.14       74.28      1.51 o
   0  -2   6       58.61       50.34      1.35 o
   1  -2   6      293.08      309.01      4.30 o
   2  -2   6      195.26      208.22      3.23 o
   3  -2   6        1.58        2.82      0.45 o
   4  -2   6        2.58        1.86      0.65 o
   5  -2   6       61.97       61.81      2.78 o
   6  -2   6       19.50       20.22      1.70 o
   7  -2   6        2.36       -0.29      1.28 o
  -7  -1   6       18.40       20.06      1.78 o
  -6  -1   6      188.56      189.91      4.54 o
  -5  -1   6      255.48      257.49      5.51 o
  -4  -1   6        4.92        4.28      0.76 o
  -3  -1   6       20.71       21.14      0.90 o
  -2  -1   6      389.43      382.28      6.48 o
  -1  -1   6     1180.48     1217.98     15.73 o
   0  -1   6       56.63       36.77      0.75 o
   1  -1   6       22.63       20.38      0.59 o
   2  -1   6        0.07        0.82      0.28 o
   3  -1   6        3.95        4.55      0.48 o
   4  -1   6       39.07       40.48      1.35 o
   5  -1   6        8.55       10.17      0.91 o
   6  -1   6        0.11        0.16      0.78 o
   7  -1   6        3.15        3.57      1.69 o
  -7   0   6        0.23        0.51      1.23 o
  -6   0   6       77.77       75.07      2.75 o
  -5   0   6      108.24      115.52      2.73 o
  -4   0   6       15.09       17.31      0.78 o
  -3   0   6      177.98      210.33      4.25 o
  -2   0   6      487.41      555.88     13.84 o
  -1   0   6      780.44      854.72     14.47 o
   0   0   6      438.68      432.54      5.51 o
   1   0   6        3.83        3.12      0.26 o
   2   0   6      103.71      103.40      1.93 o
   3   0   6       18.80       15.70      0.83 o
   4   0   6       81.14       94.33      2.01 o
   5   0   6       17.72       17.61      1.08 o
   6   0   6        1.32        1.13      0.72 o
   7   0   6        0.00       -0.95      0.95 o
  -6   1   6        3.68        3.58      1.13 o
  -5   1   6       17.26       19.36      1.18 o
  -4   1   6       22.00       25.87      1.10 o
  -3   1   6      729.46     1000.81     29.55 o
  -2   1   6      358.30      436.44      6.71 o
  -1   1   6      337.17      402.36      6.14 o
   0   1   6     1981.60     2045.03     29.63 o
   1   1   6      221.92      235.37      3.21 o
   2   1   6      131.09      144.93      2.33 o
   3   1   6       12.19       10.39      0.64 o
   4   1   6       10.66       13.83      0.79 o
   5   1   6       13.37       10.78      0.97 o
   6   1   6       16.95       15.67      1.34 o
   7   1   6        0.79        0.04      1.08 o
  -6   2   6        0.40        1.20      0.98 o
  -5   2   6        2.74        1.39      0.76 o
  -4   2   6       61.26       71.30      1.84 o
  -3   2   6      661.48      714.75     16.53 o
  -2   2   6       26.18       43.17      1.15 o
  -1   2   6     1554.50     1490.97     21.85 o
   0   2   6     1165.82     1148.28     14.75 o
   1   2   6      912.68      915.89     11.27 o
   2   2   6     1750.44     1832.91     25.07 o
   3   2   6       18.54       19.72      0.80 o
   4   2   6       24.99       28.06      1.06 o
   5   2   6       19.98       18.72      1.02 o
   6   2   6        4.86        2.59      0.86 o
   7   2   6        6.72        5.78      1.37 o
  -6   3   6        1.14        1.48      1.01 o
  -5   3   6        1.91        1.70      0.88 o
  -4   3   6       23.46       23.75      1.12 o
  -3   3   6        2.88        2.46      0.46 o
  -2   3   6      124.43      123.20      2.36 o
  -1   3   6       97.46       86.86      1.57 o
   0   3   6     1120.89     1188.12     16.12 o
   1   3   6        1.20        0.21      0.21 o
   2   3   6     1052.43     1079.92     13.99 o
   3   3   6        5.73        6.74      0.48 o
   4   3   6        0.02        0.51      0.44 o
   5   3   6        4.96        8.32      0.89 o
   6   3   6        7.58        8.34      1.14 o
   7   3   6        3.81        7.01      1.20 o
  -6   4   6        1.03        1.93      1.12 o
  -5   4   6        2.71        3.34      1.10 o
  -4   4   6       22.53       19.52      1.18 o
  -3   4   6      271.55      256.02      4.56 o
  -2   4   6       31.89       34.21      1.00 o
  -1   4   6        0.13        0.42      0.19 o
   0   4   6     1242.55     1343.67     17.21 o
   1   4   6      387.32      378.31      5.32 o
   2   4   6      136.31      130.17      2.12 o
   3   4   6        3.48        4.52      0.44 o
   4   4   6      143.56      132.30      2.54 o
   5   4   6       13.39       14.83      1.07 o
   6   4   6       66.68       64.33      2.54 o
   7   4   6       50.63       53.34      2.47 o
  -5   5   6        7.77        5.70      1.22 o
  -4   5   6       34.57       32.08      1.46 o
  -3   5   6       84.00       86.86      2.36 o
  -2   5   6       34.97       37.70      1.11 o
  -1   5   6      167.86      173.13      2.77 o
   0   5   6      572.94      648.74      9.55 o
   1   5   6       22.55       27.17      0.59 o
   2   5   6       10.41       12.61      0.50 o
   3   5   6      392.54      377.01      5.57 o
   4   5   6        0.16       -0.14      0.46 o
   5   5   6      603.77      613.13     11.52 o
   6   5   6       36.20       35.65      1.89 o
   7   5   6        8.28       10.94      1.56 o
  -5   6   6        0.21        0.59      0.90 o
  -4   6   6        0.05       -0.72      0.72 o
  -3   6   6       53.89       49.89      1.48 o
  -2   6   6       71.11       70.53      1.83 o
  -1   6   6       56.20       56.82      1.37 o
   0   6   6       15.18       21.51      0.73 o
   1   6   6      159.70      169.07      2.73 o
   2   6   6      141.36      141.90      2.55 o
   3   6   6      421.85      405.24      5.96 o
   4   6   6      166.88      170.96      2.98 o
   5   6   6       10.26        7.61      0.95 o
   6   6   6       26.33       29.62      1.75 o
   7   6   6        0.51        0.52      1.02 o
  -5   7   6       10.10        9.40      1.26 o
  -4   7   6       25.45       26.12      1.32 o
  -3   7   6        6.13        5.58      0.61 o
  -2   7   6        9.27        6.91      0.74 o
  -1   7   6        0.96        2.39      0.37 o
   0   7   6        6.49        8.00      0.46 o
   1   7   6       84.39       80.29      1.46 o
   2   7   6      194.84      195.77      3.26 o
   3   7   6      885.84      863.99     13.00 o
   4   7   6      159.64      154.88      3.16 o
   5   7   6       74.45       70.40      2.20 o
   6   7   6        6.39        5.49      1.32 o
   7   7   6        2.40        3.85      1.64 o
  -4   8   6       19.48       23.99      2.60 o
  -3   8   6        3.39        2.79      0.84 o
  -2   8   6       21.17       18.24      0.78 o
  -1   8   6        0.77       -0.07      0.35 o
   0   8   6        3.30        3.30      0.35 o
   1   8   6       52.70       46.93      1.10 o
   2   8   6       90.58       86.18      1.89 o
   3   8   6       67.83       72.60      2.17 o
   4   8   6      217.97      219.55      4.63 o
   5   8   6       11.28       10.71      1.20 o
   6   8   6       10.38        9.94      1.28 o
  -3   9   6        0.11       -0.14      0.51 o
  -2   9   6        0.02       -0.10      0.58 o
  -1   9   6        5.49        4.45      2.02 o
   0   9   6        5.82        6.04      0.82 o
   1   9   6      186.17      191.38      4.25 o
   2   9   6      696.73      698.52     12.41 o
   3   9   6       16.91       16.41      1.00 o
   4   9   6       41.10       42.93      1.85 o
   5   9   6        3.23        5.98      1.29 o
   6   9   6       27.54       32.04      1.94 o
  -2  10   6       41.87       39.54      2.33 o
  -1  10   6       26.57       26.26      3.38 o
   0  10   6       19.59       19.95      2.88 o
   1  10   6       40.32       39.32      1.36 o
   2  10   6        7.10        8.23      0.67 o
   3  10   6        0.25        0.19      0.54 o
   4  10   6        0.53        0.10      0.71 o
   5  10   6        3.05        2.83      0.92 o
  -1  11   6       13.02        7.84      2.55 o
   0  11   6       14.51       20.87      3.21 o
   1  11   6        0.21       -0.19      0.62 o
   2  11   6        1.13        0.39      0.50 o
   3  11   6        0.17        0.41      0.60 o
   4  11   6        1.96        1.62      0.86 o
   0  12   6        0.78       -1.38      1.65 o
   1  12   6        2.87        2.95      0.57 o
   2  12   6        2.82        2.72      0.72 o
   3  12   6        0.63        0.97      0.78 o
  -2 -10   7        0.97        1.14      0.90 o
  -1 -10   7        2.82        2.87      0.93 o
   0 -10   7        8.27       11.75      1.65 o
   1 -10   7        4.55        8.58      1.09 o
  -4  -9   7       35.86       46.64      2.29 o
  -3  -9   7        0.49       -0.32      0.76 o
  -2  -9   7        0.31       -0.02      0.74 o
  -1  -9   7        0.38        0.63      0.73 o
   0  -9   7        5.37        6.23      0.90 o
   1  -9   7        1.90        2.05      0.81 o
   2  -9   7        2.97        2.76      0.92 o
  -5  -8   7        5.86        7.28      2.26 o
  -4  -8   7        0.04       -0.78      0.78 o
  -3  -8   7        0.01        0.00      0.70 o
  -2  -8   7       10.85       10.50      1.11 o
  -1  -8   7       25.37       26.18      1.43 o
   0  -8   7       25.21       27.14      1.24 o
   1  -8   7       24.77       28.05      1.25 o
   2  -8   7        0.36        1.55      0.84 o
   3  -8   7        0.00       -0.11      0.85 o
  -5  -7   7       22.18       25.33      2.60 o
  -4  -7   7        5.77        7.53      1.09 o
  -3  -7   7        2.30        1.34      0.74 o
  -2  -7   7      121.03      111.62      4.27 o
  -1  -7   7       43.27       46.71      1.63 o
   0  -7   7      505.59      492.70      9.11 o
   1  -7   7       21.74       22.60      1.08 o
   2  -7   7        0.24       -0.07      0.58 o
   3  -7   7        0.31       -0.31      0.68 o
   4  -7   7        4.14        4.10      1.11 o
  -6  -6   7        0.79        0.44      1.08 o
  -5  -6   7        4.22        3.88      1.06 o
  -4  -6   7       41.14       39.16      1.71 o
  -3  -6   7        9.69       11.18      0.82 o
  -2  -6   7      128.29      127.51      2.56 o
  -1  -6   7      366.42      357.37      6.25 o
   0  -6   7      123.51      127.69      2.43 o
   1  -6   7       18.14       18.75      0.92 o
   2  -6   7       16.91       14.90      0.79 o
   3  -6   7        0.04       -0.56      0.71 o
   4  -6   7        0.06       -0.74      0.74 o
   5  -6   7        3.40        3.29      1.58 o
  -6  -5   7        1.25        1.86      1.08 o
  -5  -5   7        9.26        8.37      1.09 o
  -4  -5   7       90.84       85.64      2.33 o
  -3  -5   7      532.27      519.64      8.97 o
  -2  -5   7      279.30      265.00      4.86 o
  -1  -5   7       12.24       14.39      0.92 o
   0  -5   7       11.42       11.09      0.56 o
   1  -5   7        0.84       -0.09      0.31 o
   2  -5   7        5.72        3.71      0.45 o
   3  -5   7        2.25        1.85      0.73 o
   4  -5   7        1.05        0.16      0.84 o
   5  -5   7        0.02       -0.08      0.86 o
  -6  -4   7        0.00        0.94      0.84 o
  -5  -4   7       60.70       60.82      2.24 o
  -4  -4   7       28.10       27.07      1.28 o
  -3  -4   7      819.63      782.13     11.95 o
  -2  -4   7      505.78      488.32      8.28 o
  -1  -4   7       99.14      106.64      1.93 o
   0  -4   7        0.80        0.70      0.28 o
   1  -4   7        0.34        0.15      0.28 o
   2  -4   7       14.84       16.05      1.08 o
   3  -4   7       17.73       18.14      0.93 o
   4  -4   7       32.87       33.53      1.85 o
   5  -4   7       10.33       11.47      1.38 o
   6  -4   7        0.24       -0.01      0.98 o
  -6  -3   7        4.01        7.91      1.24 o
  -5  -3   7      189.96      193.28      4.56 o
  -4  -3   7      141.36      144.00      3.23 o
  -3  -3   7        9.43        9.58      0.74 o
  -2  -3   7      258.11      247.49      4.50 o
  -1  -3   7      701.76      722.36     10.82 o
   0  -3   7        3.52        1.12      0.25 o
   1  -3   7       50.34       53.80      1.15 o
   2  -3   7        0.33        0.14      0.38 o
   3  -3   7        1.14        1.04      0.43 o
   4  -3   7        7.55        8.31      0.85 o
   5  -3   7       66.56       65.78      2.80 o
   6  -3   7       18.72       18.88      2.47 o
  -6  -2   7        7.16        7.31      1.46 o
  -5  -2   7      756.36      755.74     14.11 o
  -4  -2   7      612.06      613.02      9.64 o
  -3  -2   7      207.80      203.78      4.40 o
  -2  -2   7      165.75      163.36      3.51 o
  -1  -2   7      172.42      178.70      3.66 o
   0  -2   7      233.82      265.55      3.73 o
   1  -2   7      814.27      848.25     11.86 o
   2  -2   7        0.50        1.28      0.45 o
   3  -2   7      198.76      214.51      4.00 o
   4  -2   7      102.22      105.20      2.43 o
   5  -2   7      164.58      174.01      4.49 o
   6  -2   7        4.72        7.50      1.32 o
  -6  -1   7        2.75        2.37      1.01 o
  -5  -1   7       25.87       23.61      1.25 o
  -4  -1   7       20.31       17.45      1.09 o
  -3  -1   7       91.18       89.95      2.61 o
  -2  -1   7        0.01       -0.31      0.31 o
  -1  -1   7      118.86      115.46      1.99 o
   0  -1   7      562.60      592.38      8.85 o
   1  -1   7       15.39        9.97      0.37 o
   2  -1   7       79.65       87.28      1.64 o
   3  -1   7        8.60        4.62      0.50 o
   4  -1   7        1.62        2.13      0.53 o
   5  -1   7        4.01        2.90      0.73 o
   6  -1   7        1.41        2.23      0.98 o
   7  -1   7        8.68       10.05      1.99 o
  -6   0   7        0.99        2.06      1.29 o
  -5   0   7        0.52        0.52      0.67 o
  -4   0   7       37.53       37.45      1.56 o
  -3   0   7      124.42      145.40      3.26 o
  -2   0   7      102.65      142.89      3.72 o
  -1   0   7      159.48      198.92      3.58 o
   0   0   7      413.78      395.78      5.06 o
   1   0   7      345.16      324.13      4.49 o
   2   0   7      147.55      128.68      2.75 o
   3   0   7        7.95        7.15      0.51 o
   4   0   7       20.35       21.77      0.91 o
   5   0   7       23.10       23.76      1.24 o
   6   0   7        1.17        0.87      0.91 o
   7   0   7        0.63       -0.31      1.17 o
  -6   1   7        3.55        2.53      1.10 o
  -5   1   7        0.32       -0.49      0.69 o
  -4   1   7       13.10       16.73      1.38 o
  -3   1   7       54.12       62.74      2.21 o
  -2   1   7       85.23      119.60      2.38 o
  -1   1   7     1033.22     1097.09     16.15 o
   0   1   7      566.97      639.83     13.11 o
   1   1   7      197.37      172.15      2.67 o
   2   1   7      683.60      747.12     11.18 o
   3   1   7      225.08      202.47      3.76 o
   4   1   7      131.68      154.35      3.15 o
   5   1   7       34.78       32.62      1.43 o
   6   1   7       13.45       11.73      1.35 o
   7   1   7        0.25        1.81      1.16 o
  -6   2   7       15.56       12.80      1.54 o
  -5   2   7       28.83       32.06      1.93 o
  -4   2   7       12.90       17.08      1.00 o
  -3   2   7        2.93        2.75      0.49 o
  -2   2   7      433.83      431.24      7.96 o
  -1   2   7       13.60        9.86      0.50 o
   0   2   7      209.91      231.55      3.23 o
   1   2   7      288.69      314.12      4.29 o
   2   2   7      376.94      409.12      5.94 o
   3   2   7       59.25       70.73      1.70 o
   4   2   7       15.19       15.31      0.83 o
   5   2   7       73.40       65.56      1.88 o
   6   2   7        1.09        2.76      0.98 o
   7   2   7       23.41       22.10      1.77 o
  -6   3   7        1.32       -0.53      0.97 o
  -5   3   7       21.90       21.59      1.66 o
  -4   3   7        6.01        7.10      0.78 o
  -3   3   7       35.86       40.38      1.14 o
  -2   3   7       30.91       35.07      1.04 o
  -1   3   7     1079.86      971.20     14.38 o
   0   3   7      504.12      545.18      7.63 o
   1   3   7      536.27      656.38      9.14 o
   2   3   7      128.93      143.70      2.19 o
   3   3   7      103.17      104.67      2.03 o
   4   3   7       32.50       34.99      1.10 o
   5   3   7       22.51       19.30      1.18 o
   6   3   7      126.29      125.70      4.00 o
   7   3   7       61.48       65.15      2.75 o
  -6   4   7        3.74        5.86      1.27 o
  -5   4   7        1.92        1.57      0.93 o
  -4   4   7       29.05       29.93      1.43 o
  -3   4   7       66.60       55.34      1.61 o
  -2   4   7        0.29       -0.13      0.27 o
  -1   4   7       99.38      108.31      1.97 o
   0   4   7      115.83      124.09      2.10 o
   1   4   7      139.14      153.26      2.39 o
   2   4   7       56.50       77.61      1.44 o
   3   4   7      108.68      113.76      2.03 o
   4   4   7       14.03       12.74      0.72 o
   5   4   7       10.34        9.21      0.95 o
   6   4   7      261.96      270.59      7.88 o
   7   4   7      103.38      115.55      4.79 o
  -5   5   7       14.05       18.48      1.58 o
  -4   5   7        0.00        0.21      0.64 o
  -3   5   7        0.03       -0.17      0.57 o
  -2   5   7        5.24        4.78      0.51 o
  -1   5   7        1.34        1.24      0.37 o
   0   5   7      205.15      226.94      3.34 o
   1   5   7        4.27       10.12      0.40 o
   2   5   7        8.96        9.97      0.47 o
   3   5   7        3.65        3.95      0.44 o
   4   5   7      113.84      118.83      2.59 o
   5   5   7      411.03      411.48      8.12 o
   6   5   7       44.93       51.04      2.32 o
   7   5   7       66.94       75.90      3.47 o
  -5   6   7        2.12        1.07      0.97 o
  -4   6   7       16.86       17.08      1.16 o
  -3   6   7      126.76      128.96      3.17 o
  -2   6   7       19.33       21.89      0.97 o
  -1   6   7       32.72       43.96      1.16 o
   0   6   7       38.23       35.82      0.77 o
   1   6   7       73.49       68.38      1.34 o
   2   6   7       53.26       44.74      1.08 o
   3   6   7       34.05       38.80      1.05 o
   4   6   7      557.43      560.83      8.75 o
   5   6   7      674.10      701.89     13.06 o
   6   6   7        6.28        2.98      0.99 o
   7   6   7       28.68       31.27      2.29 o
  -4   7   7        6.33        6.04      0.87 o
  -3   7   7       32.12       28.49      1.11 o
  -2   7   7        1.83        1.96      0.48 o
  -1   7   7        5.76        7.28      0.43 o
   0   7   7       11.30       12.63      0.60 o
   1   7   7       38.13       36.53      1.14 o
   2   7   7       46.59       45.29      1.10 o
   3   7   7      166.63      167.56      2.81 o
   4   7   7      218.88      229.08      4.32 o
   5   7   7       24.75       24.55      1.51 o
   6   7   7        7.11        4.70      1.30 o
   7   7   7        0.64       -0.27      1.83 o
  -4   8   7        1.43        0.08      1.36 o
  -3   8   7        0.50        0.21      0.49 o
  -2   8   7        0.53        0.27      0.45 o
  -1   8   7       14.78       13.53      0.72 o
   0   8   7       11.30       11.22      0.66 o
   1   8   7       13.36       14.95      0.74 o
   2   8   7       32.45       29.85      1.05 o
   3   8   7      106.32      100.70      2.47 o
   4   8   7       30.48       27.57      1.48 o
   5   8   7       33.27       32.15      2.13 o
   6   8   7        4.76        4.51      1.27 o
  -3   9   7       11.15       12.10      1.21 o
  -2   9   7        0.62        0.03      0.40 o
  -1   9   7        7.88        8.29      0.73 o
   0   9   7        0.97        0.53      0.40 o
   1   9   7      121.95      118.45      2.26 o
   2   9   7        3.62        3.39      0.59 o
   3   9   7        2.66        2.94      0.64 o
   4   9   7       19.62       19.80      1.61 o
   5   9   7       11.17       11.74      1.24 o
   6   9   7        0.69        0.09      0.88 o
  -2  10   7        1.55        1.10      0.63 o
  -1  10   7        3.90        4.55      2.06 o
   0  10   7       35.88       41.30      2.04 o
   1  10   7        0.07        0.13      0.44 o
   2  10   7        3.44        3.36      0.63 o
   3  10   7       12.27       12.22      0.88 o
   4  10   7        1.24        1.84      0.79 o
   5  10   7        3.14        2.77      0.98 o
  -1  11   7        3.79        7.06      2.43 o
   0  11   7        0.71        1.11      1.75 o
   1  11   7       25.18       24.51      0.88 o
   2  11   7       23.38       21.83      0.99 o
   3  11   7       20.22       15.89      1.02 o
   4  11   7        7.30        7.71      1.09 o
   1  12   7        2.35        2.74      0.60 o
   2  12   7        0.80        0.32      0.56 o
   3  12   7        5.92        5.17      0.92 o
  -1 -10   8        0.03       -0.61      0.76 o
  -3  -9   8        3.95        3.62      1.01 o
  -2  -9   8        0.20        0.40      0.81 o
  -1  -9   8        2.01        0.95      0.87 o
   0  -9   8        1.50        1.49      0.83 o
   1  -9   8       22.38       27.03      1.54 o
   2  -9   8        0.79        0.12      0.90 o
  -4  -8   8       48.79       57.93      2.51 o
  -3  -8   8        3.62        4.23      0.96 o
  -2  -8   8        0.17        0.28      0.73 o
  -1  -8   8        6.66        5.21      0.93 o
   0  -8   8       12.12       12.55      1.11 o
   1  -8   8       48.81       47.19      1.91 o
   2  -8   8       14.62        9.96      1.70 o
   3  -8   8        6.83        9.42      1.95 o
  -5  -7   8        1.47        1.71      1.10 o
  -4  -7   8        4.62        9.90      1.25 o
  -3  -7   8        4.65        2.94      0.89 o
  -2  -7   8        0.88        1.06      0.72 o
  -1  -7   8        8.87        7.65      0.99 o
   0  -7   8       62.35       65.43      1.98 o
   1  -7   8        1.06        1.51      0.63 o
   2  -7   8       31.57       25.01      1.94 o
   3  -7   8       41.57       38.78      1.82 o
   4  -7   8        1.23        0.27      0.95 o
  -5  -6   8        0.77        0.21      0.95 o
  -4  -6   8       13.92       11.25      1.15 o
  -3  -6   8       80.80       77.57      2.31 o
  -2  -6   8      197.49      188.59      4.65 o
  -1  -6   8     1148.45     1180.81     20.76 o
   0  -6   8       79.66       80.00      1.90 o
   1  -6   8       57.98       59.39      1.55 o
   2  -6   8       23.80       23.53      1.08 o
   3  -6   8        0.01       -0.51      0.51 o
   4  -6   8        0.71       -0.14      0.62 o
   5  -6   8        6.78        9.57      1.46 o
  -6  -5   8        2.66        3.70      1.22 o
  -5  -5   8        5.29        5.90      1.05 o
  -4  -5   8      126.18      123.88      3.00 o
  -3  -5   8        1.42        1.39      0.67 o
  -2  -5   8      433.13      427.13      8.15 o
  -1  -5   8      225.01      232.32      4.01 o
   0  -5   8       11.37       11.58      0.60 o
   1  -5   8        3.02        2.97      0.41 o
   2  -5   8        0.40       -0.22      0.44 o
   3  -5   8        7.64        9.21      1.12 o
   4  -5   8        1.84        1.06      0.88 o
   5  -5   8        0.10        0.26      0.90 o
  -6  -4   8        4.31        5.51      1.12 o
  -5  -4   8        9.94        8.93      1.12 o
  -4  -4   8      109.89      113.37      3.29 o
  -3  -4   8      102.38       93.64      3.25 o
  -2  -4   8        0.45        0.48      0.42 o
  -1  -4   8        2.54        1.91      0.43 o
   0  -4   8       23.61       24.32      0.79 o
   1  -4   8       25.13       30.06      0.83 o
   2  -4   8       16.64       16.82      0.74 o
   3  -4   8        0.03       -0.29      0.55 o
   4  -4   8        1.87        1.51      0.87 o
   5  -4   8        2.05        1.02      1.47 o
   6  -4   8        1.65        4.12      1.20 o
  -6  -3   8       19.01       19.98      1.55 o
  -5  -3   8       11.55       12.15      1.23 o
  -4  -3   8      366.21      357.44      7.25 o
  -3  -3   8      363.13      354.40      7.89 o
  -2  -3   8      157.62      151.16      4.08 o
  -1  -3   8      278.70      261.87      4.29 o
   0  -3   8        1.53        1.26      0.28 o
   1  -3   8       77.48       78.52      1.69 o
   2  -3   8      675.31      722.59     11.42 o
   3  -3   8       65.95       67.46      1.78 o
   4  -3   8        8.31        8.30      1.31 o
   5  -3   8        1.93        1.56      0.97 o
   6  -3   8       32.75       32.76      2.18 o
  -6  -2   8       13.28       13.13      1.49 o
  -5  -2   8       32.49       32.00      2.24 o
  -4  -2   8       84.23       84.71      2.72 o
  -3  -2   8       12.34       13.74      1.71 o
  -2  -2   8       25.64       31.61      1.23 o
  -1  -2   8        3.91        2.57      0.45 o
   0  -2   8      229.36      253.21      3.82 o
   1  -2   8      188.49      188.75      3.04 o
   2  -2   8       29.94       38.90      1.34 o
   3  -2   8       11.75       11.51      0.78 o
   4  -2   8      219.67      224.46      4.77 o
   5  -2   8        3.45        3.27      0.92 o
   6  -2   8        4.25        3.26      1.10 o
  -6  -1   8        9.99        9.60      1.99 o
  -5  -1   8        0.01       -0.23      0.86 o
  -4  -1   8        9.02       11.49      1.09 o
  -3  -1   8       78.67       69.74      2.27 o
  -2  -1   8        3.93        4.42      0.58 o
  -1  -1   8        0.58        2.59      0.40 o
   0  -1   8     1536.07     1596.25     21.72 o
   1  -1   8       32.65       28.25      1.39 o
   2  -1   8      232.98      235.26      3.93 o
   3  -1   8       75.64       64.61      1.55 o
   4  -1   8       62.80       62.24      1.93 o
   5  -1   8       39.41       42.60      1.67 o
   6  -1   8        1.85        1.35      1.22 o
   7  -1   8        0.03       -0.91      1.25 o
  -6   0   8        0.05        0.27      1.03 o
  -5   0   8        0.03        0.32      0.72 o
  -4   0   8        1.52        1.76      0.77 o
  -3   0   8       41.78       49.99      1.47 o
  -2   0   8        2.16        4.14      0.47 o
  -1   0   8        3.51        9.38      0.59 o
   0   0   8      605.59      644.52      9.00 o
   1   0   8      700.84      731.69     10.25 o
   2   0   8       61.50       71.45      1.55 o
   3   0   8       23.24       15.39      0.80 o
   4   0   8       60.18       60.66      1.78 o
   5   0   8      109.01      109.52      2.88 o
   6   0   8       19.76       18.24      2.50 o
   7   0   8        0.56       -0.99      0.99 o
  -6   1   8        1.71        1.43      1.63 o
  -5   1   8       14.41       13.96      1.64 o
  -4   1   8       33.70       35.68      1.62 o
  -3   1   8       45.59       51.63      1.82 o
  -2   1   8        7.15        6.30      0.54 o
  -1   1   8      799.37      858.43     12.80 o
   0   1   8      327.80      401.57      6.89 o
   1   1   8      698.16      719.99     10.70 o
   2   1   8      118.04      102.44      1.98 o
   3   1   8      168.43      187.09      3.57 o
   4   1   8       45.29       47.33      1.49 o
   5   1   8       25.04       24.98      1.29 o
   6   1   8       17.78       18.62      1.49 o
   7   1   8        0.14       -0.13      1.09 o
  -6   2   8        1.32        2.81      1.17 o
  -5   2   8       15.83       18.48      1.62 o
  -4   2   8       51.29       62.14      2.16 o
  -3   2   8       20.45       25.89      1.26 o
  -2   2   8      432.67      490.75     16.45 o
  -1   2   8      548.02      515.89      8.52 o
   0   2   8      424.22      400.32      5.79 o
   1   2   8      649.28      669.98      8.82 o
   2   2   8        5.90        5.77      0.40 o
   3   2   8     1099.13     1193.21     19.19 o
   4   2   8      208.82      208.17      4.01 o
   5   2   8       18.06       15.30      0.98 o
   6   2   8       15.54       13.04      1.47 o
   7   2   8      142.06      150.45      4.53 o
  -6   3   8        0.00        0.65      1.01 o
  -5   3   8        8.38        7.10      1.20 o
  -4   3   8       25.73       22.32      1.84 o
  -3   3   8       22.21       20.16      0.85 o
  -2   3   8       16.58       12.45      0.62 o
  -1   3   8       39.42       38.03      1.09 o
   0   3   8       83.84       97.85      1.80 o
   1   3   8      669.98      651.55      9.13 o
   2   3   8       10.29       16.39      0.55 o
   3   3   8      132.91      128.53      2.42 o
   4   3   8       88.74       92.90      2.02 o
   5   3   8       41.93       46.57      1.76 o
   6   3   8       15.69       15.11      1.41 o
   7   3   8       65.90       65.77      2.78 o
  -5   4   8        9.32        9.47      1.34 o
  -4   4   8       37.31       31.95      1.79 o
  -3   4   8       11.05       10.95      1.43 o
  -2   4   8       48.00       41.77      1.46 o
  -1   4   8       49.88       41.74      1.76 o
   0   4   8        0.40        0.83      0.26 o
   1   4   8       13.04       17.45      0.65 o
   2   4   8        2.42        4.31      0.42 o
   3   4   8       37.88       40.02      1.10 o
   4   4   8       23.70       24.26      0.94 o
   5   4   8      250.78      245.44      5.26 o
   6   4   8       77.53       91.10      3.14 o
   7   4   8       10.21        9.05      1.37 o
  -5   5   8       24.37       26.42      1.85 o
  -4   5   8        1.74        2.01      0.93 o
  -3   5   8        3.36        4.37      0.88 o
  -2   5   8       22.61       21.66      1.01 o
  -1   5   8       11.00       12.46      0.52 o
   0   5   8      236.01      241.98      3.21 o
   1   5   8      162.49      152.11      2.78 o
   2   5   8        2.63        4.46      0.37 o
   3   5   8        1.16        0.81      0.34 o
   4   5   8        5.08        5.81      0.62 o
   5   5   8      215.89      221.76      4.89 o
   6   5   8      432.05      462.54     10.36 o
   7   5   8       22.15       20.63      2.01 o
  -5   6   8       20.28       22.55      1.75 o
  -4   6   8       25.48       23.98      1.59 o
  -3   6   8       43.23       37.89      1.75 o
  -2   6   8      224.44      224.25      4.93 o
  -1   6   8       27.71       27.93      0.82 o
   0   6   8        3.14        5.40      0.37 o
   1   6   8      154.70      151.31      2.40 o
   2   6   8        1.08        2.45      0.38 o
   3   6   8       20.11       20.92      0.77 o
   4   6   8      563.22      572.15      8.94 o
   5   6   8       75.13       82.91      2.46 o
   6   6   8        0.89        0.13      1.00 o
   7   6   8        2.10        3.25      1.24 o
  -4   7   8        0.02       -0.70      0.83 o
  -3   7   8        2.35        2.06      0.72 o
  -2   7   8       16.78       17.29      0.99 o
  -1   7   8       50.64       52.50      1.26 o
   0   7   8       13.08       16.36      0.83 o
   1   7   8       16.92       16.88      0.82 o
   2   7   8       34.53       32.64      1.01 o
   3   7   8        0.96        1.46      0.57 o
   4   7   8       28.02       28.38      1.48 o
   5   7   8       12.83       12.28      1.24 o
   6   7   8        5.56        8.14      2.02 o
   7   7   8       21.43       22.89      4.43 o
  -4   8   8        0.00        1.23      0.88 o
  -3   8   8        0.35        0.43      0.56 o
  -2   8   8        3.10        3.65      0.63 o
  -1   8   8       18.24       18.31      0.67 o
   0   8   8       19.84       19.37      0.88 o
   1   8   8       29.99       27.50      0.94 o
   2   8   8       63.44       63.24      1.56 o
   3   8   8        2.14        1.55      0.60 o
   4   8   8       11.00       10.32      1.04 o
   5   8   8       26.94       23.19      1.56 o
   6   8   8        0.01       -0.67      0.79 o
  -3   9   8        4.52        4.84      0.64 o
  -2   9   8        3.84        5.13      0.80 o
  -1   9   8        3.78        5.10      1.17 o
   0   9   8        0.01       -0.12      0.44 o
   1   9   8       60.38       60.61      1.41 o
   2   9   8        0.23       -0.21      0.47 o
   3   9   8       27.81       29.68      1.53 o
   4   9   8        8.55        9.23      1.05 o
   5   9   8        0.01       -0.51      0.77 o
   6   9   8        1.25        1.74      1.11 o
  -2  10   8        3.15        1.26      0.50 o
  -1  10   8       19.10       19.31      3.03 o
   0  10   8        0.00        0.20      0.43 o
   1  10   8        2.05        2.57      0.45 o
   2  10   8        4.33        4.16      0.79 o
   3  10   8       40.51       37.90      1.44 o
   4  10   8        0.84        0.21      0.96 o
   5  10   8       22.09       22.99      1.63 o
  -1  11   8       46.11       44.50      4.49 o
   0  11   8       15.79       17.02      2.92 o
   1  11   8        1.08        0.82      0.45 o
   2  11   8        0.66        0.65      0.54 o
   3  11   8       18.88       24.57      1.20 o
   4  11   8        8.23        9.34      1.17 o
   1  12   8        0.47        0.60      0.81 o
   2  12   8        0.00       -0.44      0.51 o
  -3  -9   9       59.07       76.90      3.01 o
  -2  -9   9        7.33        8.09      1.18 o
  -1  -9   9        4.33        4.16      1.01 o
   0  -9   9        4.64        4.61      1.24 o
   1  -9   9       44.10       54.12      2.25 o
  -4  -8   9        0.20        0.84      1.06 o
  -3  -8   9        8.49       10.81      1.27 o
  -2  -8   9        0.06        0.27      0.73 o
  -1  -8   9       37.54       36.92      1.97 o
   0  -8   9       16.98       19.22      1.94 o
   1  -8   9       11.27       10.76      1.14 o
   2  -8   9        5.51        9.61      1.56 o
   3  -8   9        1.37        0.40      0.97 o
  -4  -7   9        0.89        0.29      0.96 o
  -3  -7   9       10.25        7.59      1.08 o
  -2  -7   9       35.58       36.50      1.76 o
  -1  -7   9       18.17       17.05      1.27 o
   0  -7   9      470.78      476.38     10.06 o
   1  -7   9      204.76      202.64      4.89 o
   2  -7   9        0.40        0.92      0.86 o
   3  -7   9       13.42       15.90      1.51 o
   4  -7   9        0.65        1.14      0.95 o
  -5  -6   9       10.06       11.63      2.51 o
  -4  -6   9        6.44        5.84      1.27 o
  -3  -6   9        0.15       -0.07      0.64 o
  -2  -6   9       29.38       27.71      1.74 o
  -1  -6   9       30.02       40.03      1.78 o
   0  -6   9      285.63      284.83      6.34 o
   1  -6   9       20.15       21.25      1.03 o
   2  -6   9       26.18       22.29      1.21 o
   3  -6   9        0.03       -0.48      0.73 o
   4  -6   9        0.09       -0.38      1.00 o
  -5  -5   9        5.65        6.79      1.59 o
  -4  -5   9        7.90        8.11      1.16 o
  -3  -5   9       41.02       35.59      2.33 o
  -2  -5   9      565.29      567.13     10.59 o
  -1  -5   9       12.34       16.51      0.95 o
   0  -5   9        3.02        2.38      0.51 o
   1  -5   9        1.67        2.76      0.64 o
   2  -5   9       49.62       51.91      2.25 o
   3  -5   9       12.38       14.17      1.48 o
   4  -5   9        8.19        9.87      1.32 o
   5  -5   9        2.60        3.80      1.19 o
  -6  -4   9        6.00        6.58      1.49 o
  -5  -4   9        2.68        2.43      0.94 o
  -4  -4   9        0.14        0.61      0.80 o
  -3  -4   9        2.30        3.20      0.86 o
  -2  -4   9      123.85      119.61      2.88 o
  -1  -4   9      218.98      215.87      4.06 o
   0  -4   9        4.90        3.53      0.44 o
   1  -4   9        0.04       -0.26      0.35 o
   2  -4   9      118.20      116.38      2.39 o
   3  -4   9       83.87       84.56      2.62 o
   4  -4   9       21.60       22.87      1.66 o
   5  -4   9       13.66       12.17      1.46 o
  -6  -3   9        0.50        0.91      0.99 o
  -5  -3   9       25.71       23.85      1.71 o
  -4  -3   9       98.23      105.50      3.34 o
  -3  -3   9      200.87      198.69      5.67 o
  -2  -3   9       63.17       65.61      2.22 o
  -1  -3   9        4.05        4.86      0.49 o
   0  -3   9      102.22      106.92      1.82 o
   1  -3   9       70.28       77.81      1.88 o
   2  -3   9       61.11       61.66      1.56 o
   3  -3   9        0.19        0.36      0.54 o
   4  -3   9       36.76       38.00      2.00 o
   5  -3   9       46.68       51.76      2.55 o
   6  -3   9        9.86       12.87      2.07 o
  -6  -2   9        8.96        5.71      1.45 o
  -5  -2   9        0.00       -0.42      1.05 o
  -4  -2   9       93.89       88.35      3.38 o
  -3  -2   9        0.00        0.14      0.57 o
  -2  -2   9        5.64        6.21      0.70 o
  -1  -2   9      113.96      112.75      2.44 o
   0  -2   9        1.44        1.83      0.32 o
   1  -2   9      854.05      903.27     13.53 o
   2  -2   9       67.47       63.15      1.59 o
   3  -2   9       70.25       70.59      1.86 o
   4  -2   9      110.19      108.06      2.82 o
   5  -2   9       44.16       48.29      2.59 o
   6  -2   9       32.65       30.12      2.71 o
  -6  -1   9       12.76       15.40      1.83 o
  -5  -1   9       10.67       10.98      1.26 o
  -4  -1   9       15.36       17.24      1.73 o
  -3  -1   9        8.49        7.20      0.88 o
  -2  -1   9        0.19       -0.05      0.45 o
  -1  -1   9       50.39       61.62      1.58 o
   0  -1   9      169.51      163.72      2.91 o
   1  -1   9      158.63      188.73      3.55 o
   2  -1   9       66.84       71.77      1.67 o
   3  -1   9       18.42       16.60      0.94 o
   4  -1   9      204.83      190.27      4.22 o
   5  -1   9       38.54       32.57      2.15 o
   6  -1   9       38.71       40.42      2.70 o
  -6   0   9        6.57        6.10      1.33 o
  -5   0   9       12.02       12.99      1.15 o
  -4   0   9        4.04        3.26      0.93 o
  -3   0   9       14.05       14.58      0.86 o
  -2   0   9       66.81       74.66      1.68 o
  -1   0   9        2.86        1.97      0.35 o
   0   0   9      184.27      163.42      2.88 o
   1   0   9       11.10       12.32      1.00 o
   2   0   9      356.54      363.50      5.47 o
   3   0   9       47.15       42.18      1.35 o
   4   0   9      111.58      112.95      2.58 o
   5   0   9        0.67        0.53      0.67 o
   6   0   9       26.10       22.60      1.91 o
   7   0   9        0.00       -0.70      1.10 o
  -6   1   9        0.30        0.97      1.34 o
  -5   1   9        3.66        4.74      1.16 o
  -4   1   9        1.32        0.37      0.70 o
  -3   1   9        2.16        2.72      0.63 o
  -2   1   9        4.96        4.06      0.64 o
  -1   1   9       63.49       68.12      1.63 o
   0   1   9       17.68       18.07      0.99 o
   1   1   9      382.94      338.55      5.83 o
   2   1   9       15.91       18.61      0.63 o
   3   1   9        0.26        0.01      0.44 o
   4   1   9      527.69      542.46      9.28 o
   5   1   9       15.82       16.87      1.64 o
   6   1   9        1.95        2.90      0.95 o
   7   1   9        3.66        3.45      1.29 o
  -6   2   9        1.86        0.68      1.41 o
  -5   2   9       31.58       32.83      2.92 o
  -4   2   9        9.18       11.61      1.24 o
  -3   2   9       97.68      114.70      2.53 o
  -2   2   9      117.20      140.03      4.52 o
  -1   2   9      358.68      373.93      7.71 o
   0   2   9       72.49       87.77      1.63 o
   1   2   9      464.75      376.78      5.17 o
   2   2   9     1014.14     1003.00     13.13 o
   3   2   9       55.10       60.97      1.63 o
   4   2   9       42.10       40.42      1.39 o
   5   2   9        1.82        0.64      0.71 o
   6   2   9        0.01        0.23      0.80 o
   7   2   9        0.01       -0.53      1.21 o
  -6   3   9        0.11        0.05      1.07 o
  -5   3   9        4.18        1.56      0.94 o
  -4   3   9        0.90        2.58      1.06 o
  -3   3   9       22.81       21.47      0.97 o
  -2   3   9       60.68       67.51      1.55 o
  -1   3   9        3.11        1.33      0.37 o
   0   3   9      165.60      190.34      3.22 o
   1   3   9      128.83      103.77      1.83 o
   2   3   9       25.60       38.51      0.86 o
   3   3   9       15.94       14.23      0.63 o
   4   3   9       33.53       38.78      1.23 o
   5   3   9        6.26        3.55      0.81 o
   6   3   9      107.26      114.48      3.62 o
   7   3   9       47.74       57.99      2.67 o
  -5   4   9       17.81       18.84      1.66 o
  -4   4   9        0.00       -0.56      0.91 o
  -3   4   9        0.05       -0.52      0.61 o
  -2   4   9       10.66       10.87      0.63 o
  -1   4   9      126.97      127.24      2.30 o
   0   4   9      213.15      208.53      3.21 o
   1   4   9       10.00        7.86      0.50 o
   2   4   9       93.91       99.57      1.72 o
   3   4   9       36.48       41.63      1.17 o
   4   4   9       10.80       10.62      0.72 o
   5   4   9        1.11       -0.15      0.70 o
   6   4   9       88.98       94.94      3.24 o
   7   4   9       69.60       71.50      2.99 o
  -5   5   9        1.42        1.00      0.98 o
  -4   5   9        0.01       -0.03      1.04 o
  -3   5   9       75.39       77.81      2.73 o
  -2   5   9       26.52       25.45      1.18 o
  -1   5   9       10.10        8.17      0.49 o
   0   5   9      285.16      272.26      4.30 o
   1   5   9       21.11       19.11      0.67 o
   2   5   9      103.42      103.10      1.86 o
   3   5   9       15.35       17.22      0.72 o
   4   5   9        9.41        9.77      0.79 o
   5   5   9        9.01        6.58      0.93 o
   6   5   9        0.98        0.51      0.90 o
   7   5   9        5.90        5.62      1.51 o
  -5   6   9       45.64       48.56      2.51 o
  -4   6   9        0.05       -0.69      0.82 o
  -3   6   9       60.01       59.52      2.32 o
  -2   6   9       39.15       40.03      1.69 o
  -1   6   9       18.79       19.80      0.85 o
   0   6   9       97.71       99.94      1.77 o
   1   6   9        0.67        0.50      0.26 o
   2   6   9        6.42        4.45      0.48 o
   3   6   9       46.30       46.55      1.20 o
   4   6   9       35.57       33.90      1.39 o
   5   6   9      102.15      105.37      2.86 o
   6   6   9       42.06       49.23      2.61 o
   7   6   9       24.89       34.39      3.41 o
  -4   7   9       88.59       87.14      3.17 o
  -3   7   9        6.16        5.16      0.89 o
  -2   7   9        0.07        0.25      0.58 o
  -1   7   9        1.90        0.97      0.41 o
   0   7   9      204.06      194.93      3.51 o
   1   7   9       80.46       84.58      1.83 o
   2   7   9       81.82       73.31      1.89 o
   3   7   9      163.92      165.25      3.58 o
   4   7   9       86.41       87.35      2.70 o
   5   7   9        9.75        9.40      1.15 o
   6   7   9        2.62        2.57      1.00 o
  -4   8   9       35.19       34.21      3.35 o
  -3   8   9        0.25        0.44      0.70 o
  -2   8   9        5.36        4.46      0.73 o
  -1   8   9        9.07        8.63      0.63 o
   0   8   9        3.23        4.03      0.45 o
   1   8   9        5.46        6.65      0.53 o
   2   8   9       47.00       44.33      1.87 o
   3   8   9        1.19        1.92      0.60 o
   4   8   9       50.55       50.13      2.00 o
   5   8   9        0.14       -0.69      0.69 o
   6   8   9        0.94        0.62      0.92 o
  -3   9   9        0.40        1.26      0.65 o
  -2   9   9        5.14        3.13      0.70 o
  -1   9   9        7.73        7.02      0.59 o
   0   9   9       36.42       37.01      1.85 o
   1   9   9        1.84        1.52      0.48 o
   2   9   9       37.06       37.80      1.31 o
   3   9   9        1.58        1.94      0.62 o
   4   9   9        1.63        1.55      0.78 o
   5   9   9       10.82       10.82      1.30 o
   6   9   9        1.20       -0.16      0.95 o
  -2  10   9       10.49       10.98      1.01 o
  -1  10   9       84.36       83.79      2.92 o
   0  10   9       18.86       20.35      1.18 o
   1  10   9        0.18        0.14      0.43 o
   2  10   9       71.02       72.93      1.94 o
   3  10   9       14.33       15.15      0.99 o
   4  10   9        0.00       -0.24      0.71 o
   5  10   9        1.36        0.74      0.94 o
  -1  11   9        4.54        5.71      0.75 o
   0  11   9        1.41        2.41      0.66 o
   1  11   9       15.84       13.55      0.75 o
   2  11   9       51.20       52.52      1.63 o
   3  11   9        4.47        3.39      0.83 o
   4  11   9        3.84        3.45      0.94 o
  -1  -9  10        0.18        0.85      0.86 o
   0  -9  10        0.31        0.39      0.90 o
  -3  -8  10        2.42        1.04      0.96 o
  -2  -8  10        6.67        5.29      1.56 o
  -1  -8  10        9.25        9.59      1.25 o
   0  -8  10       39.97       52.95      2.13 o
   1  -8  10      107.75      110.08      3.31 o
   2  -8  10       51.54       54.29      2.64 o
  -4  -7  10        9.02        8.63      1.48 o
  -3  -7  10        0.55        0.48      0.92 o
  -2  -7  10        0.86        1.70      0.81 o
  -1  -7  10       12.29       12.15      1.14 o
   0  -7  10       28.03       31.56      1.57 o
   1  -7  10       56.24       58.54      2.18 o
   2  -7  10       51.17       49.75      3.83 o
   3  -7  10        0.04        0.70      1.10 o
  -5  -6  10        1.52        0.23      1.18 o
  -4  -6  10        8.79        8.91      1.19 o
  -3  -6  10       20.28       21.53      1.36 o
  -2  -6  10        3.30        3.36      1.00 o
  -1  -6  10      268.00      278.99      6.40 o
   0  -6  10      204.19      213.90      5.06 o
   1  -6  10        1.34        0.66      0.69 o
   2  -6  10        2.54        2.00      0.88 o
   3  -6  10       33.30       32.71      2.05 o
   4  -6  10        3.32        2.05      1.02 o
  -5  -5  10        1.02        0.12      1.17 o
  -4  -5  10        0.47        0.52      0.96 o
  -3  -5  10        3.00        2.77      0.75 o
  -2  -5  10       95.48       92.64      2.92 o
  -1  -5  10      403.44      415.25      7.98 o
   0  -5  10        2.33        3.16      0.59 o
   1  -5  10       34.87       34.90      1.34 o
   2  -5  10       10.90        8.72      1.13 o
   3  -5  10        8.08        9.13      1.07 o
   4  -5  10       30.76       27.90      1.94 o
   5  -5  10       20.64       20.19      1.89 o
  -5  -4  10        1.06        1.99      1.04 o
  -4  -4  10        8.30        6.92      1.11 o
  -3  -4  10        3.74        3.67      0.92 o
  -2  -4  10       45.63       43.07      1.59 o
  -1  -4  10        8.41       10.18      0.84 o
   0  -4  10        0.02       -0.38      0.38 o
   1  -4  10       34.03       34.57      1.25 o
   2  -4  10        0.00       -0.50      0.50 o
   3  -4  10        0.58       -0.43      0.63 o
   4  -4  10        4.07        4.58      1.08 o
   5  -4  10        1.59        0.86      0.99 o
  -6  -3  10        3.42        2.16      1.45 o
  -5  -3  10        2.55        1.20      1.16 o
  -4  -3  10        1.49        1.51      1.01 o
  -3  -3  10       17.56       17.66      1.32 o
  -2  -3  10        5.69        5.97      0.77 o
  -1  -3  10        7.38        7.63      0.59 o
   0  -3  10        2.78        3.59      0.38 o
   1  -3  10        7.95        6.87      0.66 o
   2  -3  10        9.93       11.51      0.82 o
   3  -3  10       88.86       89.19      2.46 o
   4  -3  10       23.10       24.03      1.58 o
   5  -3  10       19.72       19.40      1.71 o
   6  -3  10       14.80       14.47      2.23 o
  -6  -2  10       14.81       16.09      1.92 o
  -5  -2  10        0.82       -0.83      0.94 o
  -4  -2  10       14.46       15.40      1.54 o
  -3  -2  10        2.57        1.97      0.68 o
  -2  -2  10       10.23       11.01      1.11 o
  -1  -2  10      105.14      105.06      2.69 o
   0  -2  10       36.51       31.15      0.99 o
   1  -2  10        4.41        7.78      0.62 o
   2  -2  10        1.48        1.69      0.51 o
   3  -2  10       12.16       11.77      0.94 o
   4  -2  10        5.87        5.89      0.86 o
   5  -2  10        4.54        8.44      1.53 o
   6  -2  10        0.05       -1.12      1.12 o
  -6  -1  10       36.33       43.98      2.71 o
  -5  -1  10        3.07        2.16      1.00 o
  -4  -1  10        2.81        2.28      0.85 o
  -3  -1  10       93.78       85.54      2.72 o
  -2  -1  10        2.14        3.16      0.56 o
  -1  -1  10      203.02      203.96      3.90 o
   0  -1  10        1.11        0.89      0.42 o
   1  -1  10      127.75      119.84      3.03 o
   2  -1  10       70.13       78.59      1.68 o
   3  -1  10        3.60        1.48      0.83 o
   4  -1  10        5.95        4.90      0.81 o
   5  -1  10       82.15       83.40      2.80 o
   6  -1  10        7.03        7.92      1.40 o
  -6   0  10       10.36       10.75      2.06 o
  -5   0  10        3.86        3.17      1.15 o
  -4   0  10       50.87       51.92      2.13 o
  -3   0  10       11.75       10.11      1.02 o
  -2   0  10        0.70       -0.15      0.40 o
  -1   0  10        2.33        2.69      0.53 o
   0   0  10        3.27        1.92      0.42 o
   1   0  10        1.28       -0.04      0.40 o
   2   0  10       81.82       78.65      1.78 o
   3   0  10      160.14      160.40      3.62 o
   4   0  10       98.19       98.12      3.15 o
   5   0  10       13.67       10.81      1.02 o
   6   0  10        0.72        1.04      0.98 o
  -6   1  10        4.90        4.06      1.57 o
  -5   1  10       26.62       32.31      1.80 o
  -4   1  10       21.73       21.59      1.42 o
  -3   1  10       71.77       78.58      2.49 o
  -2   1  10       84.71       87.85      1.91 o
  -1   1  10       20.53       24.83      1.07 o
   0   1  10      127.90      123.74      2.34 o
   1   1  10        1.81        2.98      0.50 o
   2   1  10        5.36        4.95      0.49 o
   3   1  10       17.52       17.05      1.10 o
   4   1  10      107.89      107.23      2.53 o
   5   1  10        5.61        6.06      1.01 o
   6   1  10        1.94        1.87      0.94 o
   7   1  10        7.68       11.93      1.77 o
  -5   2  10       28.59       33.40      2.13 o
  -4   2  10       25.90       30.66      2.68 o
  -3   2  10       31.62       31.72      1.34 o
  -2   2  10      106.56      107.92      2.39 o
  -1   2  10       18.10       12.51      0.68 o
   0   2  10       72.51       64.41      1.36 o
   1   2  10      375.54      350.77      5.15 o
   2   2  10       78.29       63.07      1.26 o
   3   2  10        9.91       13.46      0.93 o
   4   2  10        0.04        0.07      0.53 o
   5   2  10        0.05        0.37      1.13 o
   6   2  10        1.39        0.53      0.90 o
   7   2  10        2.09        1.88      1.07 o
  -5   3  10        1.63        0.44      0.95 o
  -4   3  10       10.70       11.36      1.59 o
  -3   3  10       24.28       26.41      1.22 o
  -2   3  10      177.89      176.04      3.20 o
  -1   3  10      136.44      127.27      2.42 o
   0   3  10       13.69       22.16      0.91 o
   1   3  10       12.69       10.77      0.53 o
   2   3  10       40.67       34.10      0.87 o
   3   3  10        5.72        7.04      0.53 o
   4   3  10       95.75       96.14      2.33 o
   5   3  10        7.57        7.15      1.47 o
   6   3  10       10.05        7.07      1.24 o
   7   3  10        0.10       -0.29      1.06 o
  -5   4  10        4.35        4.49      1.19 o
  -4   4  10        1.45        2.30      1.11 o
  -3   4  10        1.40        0.25      0.89 o
  -2   4  10        6.91        6.83      0.74 o
  -1   4  10        0.00        0.31      0.37 o
   0   4  10       38.34       40.44      0.95 o
   1   4  10        0.29        0.29      0.30 o
   2   4  10       12.78       17.90      0.68 o
   3   4  10        3.98        2.31      0.43 o
   4   4  10        1.58        1.08      0.49 o
   5   4  10        0.16       -0.64      0.64 o
   6   4  10        0.79       -0.36      1.00 o
   7   4  10        6.90       12.76      1.83 o
  -5   5  10        0.88        1.89      1.10 o
  -4   5  10       15.61       16.32      1.81 o
  -3   5  10        0.53       -0.76      0.76 o
  -2   5  10       89.19       88.91      2.53 o
  -1   5  10        0.15        0.15      0.34 o
   0   5  10        5.90        4.01      0.46 o
   1   5  10       12.39       11.28      0.54 o
   2   5  10        1.59        1.28      0.35 o
   3   5  10       21.79       20.89      0.85 o
   4   5  10       30.50       30.33      1.23 o
   5   5  10        0.66        0.14      0.76 o
   6   5  10       12.53       13.98      1.67 o
   7   5  10       18.32       23.89      3.32 o
  -4   6  10       61.23       60.78      5.18 o
  -3   6  10      434.70      451.64     11.04 o
  -2   6  10       59.17       59.67      1.92 o
  -1   6  10        0.14       -0.16      0.44 o
   0   6  10       62.32       61.40      1.29 o
   1   6  10       38.87       35.30      0.96 o
   2   6  10       61.92       64.82      1.39 o
   3   6  10       56.76       54.94      1.33 o
   4   6  10       33.07       32.32      1.38 o
   5   6  10       70.99       69.39      2.22 o
   6   6  10       28.14       31.25      2.14 o
   7   6  10        0.37       -0.30      1.48 o
  -4   7  10        2.14        0.17      0.97 o
  -3   7  10       30.40       33.71      1.76 o
  -2   7  10       13.86       13.91      1.08 o
  -1   7  10        8.25        7.94      0.72 o
   0   7  10       79.61       77.75      1.77 o
   1   7  10       48.22       49.44      1.47 o
   2   7  10       20.63       16.32      0.89 o
   3   7  10        0.50        0.50      0.53 o
   4   7  10       35.12       38.13      1.73 o
   5   7  10       62.86       60.61      2.37 o
   6   7  10       19.08       25.47      1.99 o
  -3   8  10        3.98        2.75      0.85 o
  -2   8  10        0.29        1.01      0.70 o
  -1   8  10       11.75       11.44      0.92 o
   0   8  10      144.85      135.52      2.90 o
   1   8  10       17.71       22.38      0.95 o
   2   8  10       24.55       22.42      1.03 o
   3   8  10      134.36      140.35      3.24 o
   4   8  10        1.56        1.67      0.79 o
   5   8  10       15.80       14.97      1.33 o
   6   8  10        0.97        0.77      0.96 o
  -3   9  10        0.00        0.42      1.11 o
  -2   9  10        0.15       -0.20      0.69 o
  -1   9  10       33.08       34.61      1.31 o
   0   9  10       75.39       73.03      1.84 o
   1   9  10        0.03       -0.01      0.45 o
   2   9  10        0.18       -0.19      0.52 o
   3   9  10        2.94        3.98      0.71 o
   4   9  10        0.09       -0.28      0.71 o
   5   9  10       11.32       13.43      1.36 o
  -2  10  10        0.34        0.86      0.70 o
  -1  10  10       30.11       31.82      1.23 o
   0  10  10       10.79       10.49      0.69 o
   1  10  10        2.40        2.22      0.55 o
   2  10  10      109.57      107.51      2.59 o
   3  10  10       60.57       65.37      2.28 o
   4  10  10        0.79        1.48      0.86 o
   5  10  10        1.49        0.45      0.90 o
   0  11  10        0.30        0.80      0.47 o
   1  11  10        2.47        3.34      0.58 o
   2  11  10        9.63       11.37      0.91 o
   3  11  10        9.44       12.22      1.15 o
   4  11  10        0.47        0.28      0.86 o
  -2  -8  11        0.60       -0.65      0.81 o
  -1  -8  11        1.08        0.64      0.82 o
   0  -8  11       48.83       58.00      3.80 o
   1  -8  11        1.06        1.81      1.97 o
  -3  -7  11        9.87        8.36      1.34 o
  -2  -7  11        1.72        0.41      0.78 o
  -1  -7  11        0.13        0.11      0.73 o
   0  -7  11        3.18        0.61      0.75 o
   1  -7  11       59.22       54.09      2.65 o
   2  -7  11        9.29        6.92      1.32 o
   3  -7  11        0.86       -0.06      1.18 o
  -4  -6  11        9.61       11.17      1.34 o
  -3  -6  11        0.30        1.74      0.84 o
  -2  -6  11       79.02       74.38      2.57 o
  -1  -6  11       43.28       42.55      1.85 o
   0  -6  11      151.53      154.65      3.99 o
   1  -6  11        0.09       -0.01      0.82 o
   2  -6  11        0.57        0.38      0.83 o
   3  -6  11        0.98        1.13      0.97 o
   4  -6  11        0.22       -0.35      0.98 o
  -5  -5  11       12.25       12.40      1.78 o
  -4  -5  11        4.50        6.14      1.71 o
  -3  -5  11        7.10        4.98      1.13 o
  -2  -5  11       40.60       44.92      1.72 o
  -1  -5  11       54.51       55.24      1.82 o
   0  -5  11       38.01       42.08      1.63 o
   1  -5  11       11.14       12.69      1.49 o
   2  -5  11       10.38        6.35      1.10 o
   3  -5  11        0.96       -0.42      0.83 o
   4  -5  11        8.07       11.18      1.34 o
  -5  -4  11        0.42        0.91      0.96 o
  -4  -4  11        0.11       -0.81      0.81 o
  -3  -4  11        0.27       -0.71      1.00 o
  -2  -4  11       13.15       13.25      0.99 o
  -1  -4  11      111.35      120.49      3.14 o
   0  -4  11        5.79        4.53      0.56 o
   1  -4  11       26.59       25.65      1.24 o
   2  -4  11        9.69        8.53      1.00 o
   3  -4  11        1.26        1.32      0.81 o
   4  -4  11       31.46       34.00      2.12 o
   5  -4  11        0.35        1.32      1.11 o
  -5  -3  11        0.04        0.31      0.96 o
  -4  -3  11       39.56       39.27      2.79 o
  -3  -3  11       53.11       52.10      2.58 o
  -2  -3  11        2.97        1.61      0.73 o
  -1  -3  11        1.55        1.45      0.58 o
   0  -3  11        0.70        0.81      0.38 o
   1  -3  11       59.84       55.25      1.80 o
   2  -3  11        0.14        0.32      0.64 o
   3  -3  11        2.47        2.26      0.95 o
   4  -3  11       44.08       46.32      2.49 o
   5  -3  11        2.38        1.53      1.12 o
  -5  -2  11        0.23       -0.04      0.90 o
  -4  -2  11        2.10        2.18      1.06 o
  -3  -2  11       91.74       96.62      3.59 o
  -2  -2  11       33.66       29.51      1.34 o
  -1  -2  11       38.37       42.94      1.31 o
   0  -2  11      252.78      261.36      4.47 o
   1  -2  11       51.20       50.47      1.41 o
   2  -2  11       42.64       45.52      1.62 o
   3  -2  11       35.78       35.99      1.40 o
   4  -2  11       36.70       34.82      1.58 o
   5  -2  11       11.70       12.63      1.33 o
   6  -2  11        7.43        7.88      4.47 o
  -5  -1  11        2.03        2.01      1.42 o
  -4  -1  11        0.00       -0.97      1.10 o
  -3  -1  11       75.01       69.52      2.45 o
  -2  -1  11        0.64        0.07      0.48 o
  -1  -1  11       13.74       11.20      0.80 o
   0  -1  11       46.06       51.22      1.50 o
   1  -1  11       36.74       43.53      1.54 o
   2  -1  11       30.28       33.70      1.37 o
   3  -1  11       72.91       73.58      2.19 o
   4  -1  11       16.55       15.02      1.11 o
   5  -1  11        7.94        8.57      1.54 o
   6  -1  11        2.62        2.66      1.22 o
  -5   0  11        8.13        7.07      1.40 o
  -4   0  11        2.25        3.27      1.18 o
  -3   0  11        1.07        0.54      0.69 o
  -2   0  11        1.01        1.43      0.50 o
  -1   0  11        5.82        7.85      0.99 o
   0   0  11      157.20      154.51      3.12 o
   1   0  11       20.14       16.83      0.87 o
   2   0  11       80.02       85.09      2.07 o
   3   0  11        3.50        0.63      0.66 o
   4   0  11        9.04        7.84      0.92 o
   5   0  11        0.19        0.65      0.86 o
   6   0  11        0.35       -0.17      1.02 o
  -5   1  11        1.30        2.58      1.30 o
  -4   1  11        0.57        0.57      0.90 o
  -3   1  11       24.88       22.46      1.36 o
  -2   1  11        8.84       10.10      0.71 o
  -1   1  11       55.23       64.29      1.71 o
   0   1  11       13.63       19.03      0.82 o
   1   1  11       88.05       85.20      2.01 o
   2   1  11       44.46       40.38      1.33 o
   3   1  11       56.11       62.80      1.77 o
   4   1  11        8.57        9.93      0.94 o
   5   1  11        2.57        3.57      0.97 o
   6   1  11        0.05        0.96      0.89 o
  -5   2  11       50.03       55.01      2.81 o
  -4   2  11       39.26       41.77      2.17 o
  -3   2  11       34.65       37.96      1.51 o
  -2   2  11        2.74        1.88      0.65 o
  -1   2  11       38.21       34.57      1.19 o
   0   2  11       83.52       76.84      1.87 o
   1   2  11      206.03      193.41      3.40 o
   2   2  11       33.41       39.90      1.03 o
   3   2  11        7.51        4.33      0.48 o
   4   2  11        5.52        6.00      0.84 o
   5   2  11       46.91       41.20      1.99 o
   6   2  11        5.42        4.68      1.10 o
   7   2  11        0.34       -0.64      1.13 o
  -5   3  11        0.01        0.03      1.07 o
  -4   3  11       59.54       64.85      8.04 o
  -3   3  11       18.62       17.58      1.21 o
  -2   3  11        4.58        2.75      0.64 o
  -1   3  11      224.51      215.51      3.76 o
   0   3  11      381.49      398.98      5.98 o
   1   3  11        0.20        0.46      0.46 o
   2   3  11      293.82      294.43      4.48 o
   3   3  11       53.88       63.27      1.44 o
   4   3  11        2.60        1.86      0.70 o
   5   3  11        0.13       -0.68      0.89 o
   6   3  11        7.69        6.70      1.24 o
   7   3  11        5.15        4.18      1.24 o
  -5   4  11        0.76        0.46      1.22 o
  -4   4  11       20.07       19.01      1.95 o
  -3   4  11        0.42        0.00      1.42 o
  -2   4  11      808.34      765.72     13.78 o
  -1   4  11        0.11        0.39      0.43 o
   0   4  11      162.65      165.19      2.80 o
   1   4  11        4.30        2.85      0.40 o
   2   4  11       59.00       51.60      1.30 o
   3   4  11       84.67       81.25      1.82 o
   4   4  11        1.52        0.80      0.53 o
   5   4  11        0.39       -0.66      0.66 o
   6   4  11        6.52        4.16      1.06 o
   7   4  11        3.05        4.16      1.37 o
  -4   5  11        7.62        7.96      1.56 o
  -3   5  11       83.06       86.88      3.84 o
  -2   5  11      961.49      970.01     19.30 o
  -1   5  11      154.47      151.99      3.34 o
   0   5  11        9.03        8.87      0.51 o
   1   5  11        0.24        0.41      0.35 o
   2   5  11       32.49       32.65      1.00 o
   3   5  11        3.35        4.08      0.52 o
   4   5  11        4.06        2.67      0.61 o
   5   5  11       25.57       25.62      1.25 o
   6   5  11       43.30       42.54      2.77 o
   7   5  11        5.53        4.27      1.95 o
  -4   6  11       29.63       36.47      2.57 o
  -3   6  11        2.61        3.72      1.28 o
  -2   6  11       45.23       45.81      1.77 o
  -1   6  11       60.50       59.73      1.91 o
   0   6  11      198.03      192.60      3.93 o
   1   6  11        1.22        0.94      0.40 o
   2   6  11       49.06       43.65      1.20 o
   3   6  11       38.34       40.94      1.32 o
   4   6  11        0.00       -0.57      0.57 o
   5   6  11        3.61        1.49      1.10 o
   6   6  11       17.58       20.84      1.59 o
  -4   7  11      103.31       99.82      3.61 o
  -3   7  11      159.22      155.97     10.27 o
  -2   7  11       17.02       13.97      1.14 o
  -1   7  11        3.20        4.65      0.69 o
   0   7  11        0.79        0.66      0.50 o
   1   7  11      144.92      120.71      2.72 o
   2   7  11        0.16        0.12      0.48 o
   3   7  11        2.69        2.33      0.61 o
   4   7  11        0.51        0.48      0.74 o
   5   7  11        1.02        1.70      0.88 o
   6   7  11        4.37        3.19      1.20 o
  -3   8  11        1.70        2.47      1.20 o
  -2   8  11       10.25       11.16      1.04 o
  -1   8  11        1.10        0.39      0.69 o
   0   8  11       39.60       35.23      1.27 o
   1   8  11       97.13       77.65      2.00 o
   2   8  11       20.34       16.32      0.95 o
   3   8  11       46.65       54.45      1.79 o
   4   8  11       46.56       47.66      2.01 o
   5   8  11       16.35       16.63      1.39 o
   6   8  11        0.11        1.21      1.12 o
  -2   9  11        0.72        1.15      1.15 o
  -1   9  11       34.46       32.19      1.34 o
   0   9  11        6.38        7.76      0.88 o
   1   9  11        1.99        1.22      0.53 o
   2   9  11       17.23       23.13      1.44 o
   3   9  11       14.29       13.79      1.76 o
   4   9  11        6.68        7.95      1.78 o
   5   9  11       19.50       19.58      1.54 o
  -1  10  11       76.87       71.36      2.05 o
   0  10  11       25.87       26.24      1.07 o
   1  10  11       11.43        9.39      0.77 o
   2  10  11       10.59       11.05      0.88 o
   3  10  11       40.36       45.37      1.91 o
   4  10  11        9.80       13.39      1.31 o
   5  10  11       15.81       18.08      1.54 o
   0  11  11        0.52        0.40      0.53 o
   1  11  11        3.62        2.94      0.63 o
   2  11  11        7.51       10.47      0.94 o
   3  11  11        8.56        7.86      1.22 o
  -1  -8  12        0.33       -0.54      1.02 o
   0  -8  12        4.07        3.67      1.23 o
  -3  -7  12       14.64       14.07      1.66 o
  -2  -7  12        3.52        4.81      1.39 o
  -1  -7  12        7.07        5.19      1.24 o
   0  -7  12       11.53       10.71      1.48 o
   1  -7  12       13.27       13.50      1.58 o
   2  -7  12        4.68        4.96      1.25 o
  -4  -6  12        0.27       -0.10      1.07 o
  -3  -6  12        1.76        1.28      0.98 o
  -2  -6  12        0.34        1.15      0.79 o
  -1  -6  12       30.89       33.53      2.14 o
   0  -6  12        4.28        5.87      1.21 o
   1  -6  12       91.35       93.33      3.56 o
   2  -6  12       26.66       24.02      1.86 o
   3  -6  12        6.30        8.30      1.33 o
  -4  -5  12        2.03        3.01      1.30 o
  -3  -5  12       54.74       55.30      2.63 o
  -2  -5  12       39.33       45.83      2.43 o
  -1  -5  12       33.72       33.92      1.62 o
   0  -5  12        0.40        1.72      0.92 o
   1  -5  12       34.80       33.10      1.99 o
   2  -5  12        0.13        0.02      0.83 o
   3  -5  12        6.02        6.57      1.63 o
   4  -5  12        2.09        1.26      0.93 o
  -5  -4  12       26.97       32.94      3.79 o
  -4  -4  12        0.03       -0.20      1.08 o
  -3  -4  12        0.87        2.92      1.45 o
  -2  -4  12        4.70        4.85      0.77 o
  -1  -4  12        2.97        3.74      0.66 o
   0  -4  12        0.02        0.26      0.60 o
   1  -4  12        7.67        8.07      0.88 o
   2  -4  12        5.74        4.66      0.91 o
   3  -4  12        0.04       -1.22      1.22 o
   4  -4  12       15.82       22.22      1.64 o
   5  -4  12        3.39        1.56      1.48 o
  -5  -3  12        7.99        9.24      1.46 o
  -4  -3  12        9.15       10.28      1.48 o
  -3  -3  12       27.95       27.04      1.96 o
  -2  -3  12        0.09       -0.31      0.75 o
  -1  -3  12        0.78        1.33      0.50 o
   0  -3  12       12.65       11.66      0.96 o
   1  -3  12       51.75       57.36      1.88 o
   2  -3  12       12.96       10.85      1.06 o
   3  -3  12        5.43        5.13      0.86 o
   4  -3  12        2.61        2.82      1.06 o
   5  -3  12        8.55       13.91      2.15 o
  -5  -2  12        8.72        8.72      1.53 o
  -4  -2  12       11.76       13.43      1.91 o
  -3  -2  12        0.22        0.01      1.58 o
  -2  -2  12       11.76        6.03      0.94 o
  -1  -2  12        8.43        9.36      0.69 o
   0  -2  12        8.64        7.82      0.76 o
   1  -2  12       13.20       13.96      0.99 o
   2  -2  12       17.16       19.28      1.43 o
   3  -2  12       33.61       37.24      1.47 o
   4  -2  12        9.91       11.70      1.40 o
   5  -2  12        3.37        2.84      1.19 o
  -5  -1  12        2.90        0.14      1.10 o
  -4  -1  12      146.93      140.42      5.08 o
  -3  -1  12       25.80       26.45      3.18 o
  -2  -1  12       45.42       42.29      1.65 o
  -1  -1  12       27.08       22.20      1.07 o
   0  -1  12        3.28        1.71      0.54 o
   1  -1  12        2.22        1.46      0.68 o
   2  -1  12        7.25        5.82      0.72 o
   3  -1  12      197.05      202.18      4.15 o
   4  -1  12       64.77       61.47      2.15 o
   5  -1  12        8.94        9.46      1.43 o
   6  -1  12       47.33       55.22      3.70 o
  -5   0  12        8.36        7.66      1.44 o
  -4   0  12       36.13       30.66      2.08 o
  -3   0  12       66.83       65.69      2.86 o
  -2   0  12        6.80        6.22      0.83 o
  -1   0  12        7.63        7.03      0.90 o
   0   0  12       61.95       62.61      1.74 o
   1   0  12       13.85       16.15      0.91 o
   2   0  12       25.79       21.55      1.22 o
   3   0  12        4.09        5.45      0.77 o
   4   0  12        7.38        5.78      0.88 o
   5   0  12        2.07        2.38      0.90 o
   6   0  12        2.23        1.54      1.36 o
  -5   1  12        4.08        2.02      1.44 o
  -4   1  12      118.26      118.25      4.10 o
  -3   1  12      196.43      180.27      4.65 o
  -2   1  12        0.02       -0.29      0.56 o
  -1   1  12       49.16       56.04      1.50 o
   0   1  12      108.17      110.63      2.27 o
   1   1  12       25.84       22.25      1.01 o
   2   1  12       29.96       33.85      1.26 o
   3   1  12        0.00       -0.32      0.36 o
   4   1  12       57.70       51.51      2.15 o
   5   1  12        0.26        2.01      0.90 o
   6   1  12        3.35        3.02      1.11 o
  -5   2  12        0.67       -1.15      1.38 o
  -4   2  12       25.74       25.57      2.32 o
  -3   2  12      131.59      129.82      3.59 o
  -2   2  12        9.94        8.58      0.88 o
  -1   2  12       11.06       13.80      0.88 o
   0   2  12       58.49       48.85      1.36 o
   1   2  12      333.97      335.33      5.50 o
   2   2  12       52.15       55.35      1.27 o
   3   2  12        0.22        0.63      0.38 o
   4   2  12        1.34        2.28      0.74 o
   5   2  12        6.34        5.16      1.02 o
   6   2  12        0.50       -0.19      0.90 o
  -5   3  12       23.10       23.42      1.99 o
  -4   3  12        0.80       -0.51      1.12 o
  -3   3  12       18.85       22.58      1.63 o
  -2   3  12       21.72       23.33      1.21 o
  -1   3  12     1251.20     1201.95     19.44 o
   0   3  12        7.44        9.04      0.72 o
   1   3  12      115.16      117.72      2.28 o
   2   3  12       30.10       31.83      1.12 o
   3   3  12        1.14        1.58      0.48 o
   4   3  12       36.57       36.90      1.52 o
   5   3  12        7.25        5.05      0.99 o
   6   3  12        0.03        0.83      0.98 o
  -5   4  12        4.05        3.85      1.50 o
  -4   4  12        2.82        5.64      1.48 o
  -3   4  12       11.73       13.30      2.48 o
  -2   4  12        8.63       10.96      1.05 o
  -1   4  12     1168.71     1135.78     18.36 o
   0   4  12      265.30      242.90      3.92 o
   1   4  12       30.72       32.38      0.97 o
   2   4  12       65.39       61.15      1.48 o
   3   4  12        4.60        4.94      0.59 o
   4   4  12        7.32        9.43      0.81 o
   5   4  12       55.71       52.76      2.27 o
   6   4  12        0.39        2.05      1.02 o
  -4   5  12       13.03       14.02      1.86 o
  -3   5  12       81.05       86.16      3.92 o
  -2   5  12        5.65       10.05      1.02 o
  -1   5  12       52.52       54.74      3.19 o
   0   5  12       33.15       36.85      1.13 o
   1   5  12       36.26       40.78      1.10 o
   2   5  12        6.49        5.21      0.56 o
   3   5  12       18.82       20.77      0.92 o
   4   5  12        0.78       -0.12      0.54 o
   5   5  12        3.64        2.13      0.73 o
   6   5  12        1.29        1.16      1.11 o
  -4   6  12       16.16       16.06      1.96 o
  -3   6  12      185.20      179.77      6.45 o
  -2   6  12      353.70      374.35      8.12 o
  -1   6  12       21.29       23.31      1.23 o
   0   6  12       67.56       68.14      1.89 o
   1   6  12        0.06        0.16      0.49 o
   2   6  12       40.49       29.74      1.22 o
   3   6  12      126.15      105.47      2.64 o
   4   6  12       43.84       43.32      1.65 o
   5   6  12       19.66       25.30      1.43 o
   6   6  12        0.00        0.71      1.13 o
  -3   7  12        9.63        9.12      1.48 o
  -2   7  12        1.15        0.70      0.68 o
  -1   7  12        5.89        5.54      0.78 o
   0   7  12        2.54        1.57      0.58 o
   1   7  12        0.06       -0.23      0.50 o
   2   7  12       31.40       23.24      1.13 o
   3   7  12      177.43      162.66      4.11 o
   4   7  12       75.04       83.33      2.75 o
   5   7  12        8.26        8.02      1.17 o
   6   7  12       10.25       13.30      1.65 o
  -3   8  12        2.06        4.05      1.31 o
  -2   8  12        0.82        0.90      0.78 o
  -1   8  12        0.73        1.01      0.64 o
   0   8  12      100.48       98.03      3.81 o
   1   8  12        9.03        7.02      0.73 o
   2   8  12        4.36        3.98      0.68 o
   3   8  12       15.57       13.83      1.15 o
   4   8  12       10.35       10.22      1.16 o
   5   8  12        2.43        0.79      0.87 o
   6   8  12       17.53       19.42      1.91 o
  -2   9  12        0.00        0.07      0.76 o
  -1   9  12       10.12       10.46      0.93 o
   0   9  12       92.36       89.81      2.30 o
   1   9  12       30.20       23.56      1.11 o
   2   9  12       20.10       19.50      1.25 o
   3   9  12       14.78       18.15      1.29 o
   4   9  12       21.02       22.02      1.47 o
   5   9  12        8.47        9.52      1.29 o
  -1  10  12        1.70        2.46      0.73 o
   0  10  12        0.04        0.61      0.59 o
   1  10  12        3.21        4.07      0.71 o
   2  10  12       11.06       10.05      0.96 o
   3  10  12        6.55        9.65      1.32 o
   4  10  12        0.14       -0.22      0.81 o
   1  11  12        9.91       10.34      0.86 o
   2  11  12        1.33        1.59      0.79 o
   3  11  12       79.21       96.38      3.02 o
  -2  -7  13        0.21       -0.13      1.96 o
  -1  -7  13        0.98        2.64      1.18 o
   0  -7  13        4.99        4.69      1.24 o
   1  -7  13        4.95        3.59      1.64 o
  -3  -6  13        0.13        1.67      2.65 o
  -2  -6  13       48.19       44.80      5.40 o
  -1  -6  13        1.11        0.42      1.07 o
   0  -6  13       11.41       12.76      1.56 o
   1  -6  13        9.85       10.01      1.43 o
   2  -6  13        3.79        3.70      2.54 o
   3  -6  13        0.43        0.10      0.99 o
  -4  -5  13       23.17       28.82      2.87 o
  -3  -5  13       12.68       15.25      1.58 o
  -2  -5  13        2.55        2.84      1.39 o
  -1  -5  13       24.38       27.46      2.00 o
   0  -5  13        6.01        8.41      1.32 o
   1  -5  13        2.80        2.58      0.99 o
   2  -5  13        2.27        2.59      1.02 o
   3  -5  13        0.00       -0.31      0.92 o
  -4  -4  13       15.25       16.53      3.01 o
  -3  -4  13       17.07       18.97      2.42 o
  -2  -4  13       75.90       82.27      2.69 o
  -1  -4  13        0.74        0.88      0.78 o
   0  -4  13        4.44        4.64      0.84 o
   1  -4  13       10.91       12.65      2.05 o
   2  -4  13        0.00       -0.27      0.72 o
   3  -4  13        3.78        3.67      1.12 o
   4  -4  13        0.04       -0.84      0.84 o
  -4  -3  13        0.25       -0.73      0.87 o
  -3  -3  13        7.57        8.03      1.39 o
  -2  -3  13        8.62       10.74      1.02 o
  -1  -3  13       12.26        8.89      0.98 o
   0  -3  13       12.94       12.79      1.03 o
   1  -3  13        4.35        2.87      0.93 o
   2  -3  13        2.47        2.46      0.73 o
   3  -3  13        7.60        7.99      1.09 o
   4  -3  13        0.00       -0.11      0.84 o
   5  -3  13        0.48       -0.07      1.33 o
  -5  -2  13        0.78        1.14      1.15 o
  -4  -2  13        3.27        4.14      1.26 o
  -3  -2  13       43.79       49.67      3.34 o
  -2  -2  13        0.16        0.93      0.89 o
  -1  -2  13      156.56      141.71      3.50 o
   0  -2  13       38.96       32.53      1.47 o
   1  -2  13        2.01        3.09      0.74 o
   2  -2  13        0.02       -0.27      0.62 o
   3  -2  13       29.12       26.25      1.30 o
   4  -2  13       12.00        9.80      1.14 o
   5  -2  13        6.60        3.30      1.49 o
  -5  -1  13       10.41        9.15      1.65 o
  -4  -1  13       26.09       25.07      2.03 o
  -3  -1  13      131.95      123.15      4.33 o
  -2  -1  13       43.47       31.60      1.98 o
  -1  -1  13        8.56        8.83      0.82 o
   0  -1  13       37.80       38.29      1.75 o
   1  -1  13       16.58       17.05      1.25 o
   2  -1  13       18.35       16.91      1.13 o
   3  -1  13       63.67       62.29      1.95 o
   4  -1  13        3.40        1.96      0.92 o
   5  -1  13       18.82       19.89      1.87 o
   6  -1  13        1.15        4.20      2.66 o
  -5   0  13       25.38       26.81      2.61 o
  -4   0  13        1.51        1.61      1.28 o
  -3   0  13      163.25      144.63      4.88 o
  -2   0  13      125.05       99.73      2.75 o
  -1   0  13        0.02        0.00      0.65 o
   0   0  13       24.26       25.75      1.15 o
   1   0  13       26.76       22.98      1.10 o
   2   0  13        0.62        0.68      0.59 o
   3   0  13      177.33      181.93      3.87 o
   4   0  13        4.02        5.19      1.28 o
   5   0  13        0.07        0.94      0.95 o
   6   0  13        2.24        4.98      1.42 o
  -5   1  13       25.54       23.65      3.62 o
  -4   1  13       10.17        7.00      1.56 o
  -3   1  13       65.76       64.41      2.42 o
  -2   1  13       26.50       25.64      1.32 o
  -1   1  13        2.99        1.56      0.67 o
   0   1  13       17.72       13.89      0.82 o
   1   1  13       26.12       24.11      1.21 o
   2   1  13       95.86      100.77      3.86 o
   3   1  13       23.95       23.85      1.21 o
   4   1  13        5.21        3.37      0.93 o
   5   1  13        1.31        2.15      0.91 o
   6   1  13        1.93        3.03      1.26 o
  -5   2  13       24.82       16.86      3.13 o
  -4   2  13       29.46       34.10      2.65 o
  -3   2  13        3.62        3.29      0.88 o
  -2   2  13        6.94        7.33      0.87 o
  -1   2  13      114.33      104.56      2.74 o
   0   2  13      350.32      343.45      6.18 o
   1   2  13      216.11      208.19      3.75 o
   2   2  13      580.60      543.81      9.31 o
   3   2  13       11.02       13.79      1.10 o
   4   2  13        0.08        0.49      0.50 o
   5   2  13        0.02       -0.79      0.79 o
   6   2  13        0.19        1.52      0.99 o
  -4   3  13        0.09        0.35      1.26 o
  -3   3  13        9.66        8.99      1.69 o
  -2   3  13       66.87       56.80      2.13 o
  -1   3  13       14.93       16.00      1.34 o
   0   3  13      269.95      287.61      5.29 o
   1   3  13      861.83      808.33     13.38 o
   2   3  13       12.58       14.25      0.76 o
   3   3  13        1.47        1.40      0.47 o
   4   3  13       52.61       55.02      1.70 o
   5   3  13        1.90        3.04      1.00 o
   6   3  13       36.51       35.51      2.10 o
  -4   4  13        2.52        2.56      1.37 o
  -3   4  13        0.24        1.49      1.87 o
  -2   4  13      141.12      146.54      4.53 o
  -1   4  13      251.60      259.06      5.28 o
   0   4  13       20.95       20.27      0.99 o
   1   4  13      104.78      116.60      2.34 o
   2   4  13       31.17       24.91      1.07 o
   3   4  13       43.72       41.01      1.34 o
   4   4  13       70.03       70.38      1.97 o
   5   4  13       27.45       25.60      1.39 o
   6   4  13        2.30        1.89      1.18 o
  -4   5  13        0.62        0.11      1.20 o
  -3   5  13        9.17       11.51      2.01 o
  -2   5  13      271.53      271.76      7.67 o
  -1   5  13      206.39      220.12      5.18 o
   0   5  13      164.06      157.89      3.96 o
   1   5  13       30.72       33.81      1.10 o
   2   5  13        0.13       -0.17      0.46 o
   3   5  13      123.01      112.24      2.55 o
   4   5  13      216.05      214.18      4.64 o
   5   5  13        7.17       10.17      1.12 o
   6   5  13        1.81        1.04      0.88 o
  -3   6  13        2.10        3.05      1.35 o
  -2   6  13        2.58        5.55      1.51 o
  -1   6  13        1.42        1.64      0.73 o
   0   6  13        2.14        1.35      0.69 o
   1   6  13       13.85       12.74      0.87 o
   2   6  13        9.59        6.57      0.75 o
   3   6  13       62.73       57.63      3.35 o
   4   6  13       62.09       56.50      2.19 o
   5   6  13       11.25       14.28      1.34 o
   6   6  13       11.21       14.65      1.78 o
  -3   7  13       64.31       59.23      3.26 o
  -2   7  13        0.02       -0.57      0.83 o
  -1   7  13        5.58        3.32      0.76 o
   0   7  13        9.13       12.06      0.90 o
   1   7  13       12.91        8.91      0.97 o
   2   7  13       59.55       45.19      1.80 o
   3   7  13       96.70       89.90      2.79 o
   4   7  13       62.62       61.45      2.33 o
   5   7  13       17.94       17.27      1.44 o
   6   7  13        2.30        2.44      1.23 o
  -2   8  13       11.78       11.39      1.53 o
  -1   8  13       13.87       16.72      1.31 o
   0   8  13        1.18        0.82      0.61 o
   1   8  13       44.87       37.42      1.42 o
   2   8  13      100.72       81.13      2.53 o
   3   8  13        3.54        5.21      0.94 o
   4   8  13       20.37       23.24      1.50 o
   5   8  13        0.33        0.02      0.89 o
  -2   9  13        0.01       -0.95      1.09 o
  -1   9  13        0.21        0.80      0.69 o
   0   9  13        6.00        6.22      0.78 o
   1   9  13       17.39       19.21      1.26 o
   2   9  13        0.21        0.68      0.72 o
   3   9  13       22.38       25.66      1.51 o
   4   9  13       26.20       30.56      1.73 o
   5   9  13        3.41        4.16      1.11 o
   0  10  13        3.61        2.61      0.71 o
   1  10  13       24.51       24.41      1.38 o
   2  10  13       49.66       50.35      2.00 o
   3  10  13       16.56       21.84      1.93 o
   4  10  13       21.99       34.42      1.86 o
  -2  -6  14        7.17        6.62      1.85 o
  -1  -6  14        2.45        4.45      1.66 o
   0  -6  14        5.34        5.47      1.50 o
   1  -6  14       10.00        9.13      1.51 o
   2  -6  14        2.08        4.56      1.29 o
  -3  -5  14        4.45        3.61      1.60 o
  -2  -5  14        1.97        0.75      1.35 o
  -1  -5  14        1.54        0.76      1.32 o
   0  -5  14       30.13       31.92      2.17 o
   1  -5  14        0.07       -0.77      0.92 o
   2  -5  14       17.01       13.14      1.62 o
   3  -5  14        2.14        0.65      1.09 o
  -4  -4  14       14.95       20.44      2.62 o
  -3  -4  14       46.01       55.19      3.72 o
  -2  -4  14       76.65       80.58      4.34 o
  -1  -4  14       21.78       24.35      2.72 o
   0  -4  14       15.91       15.05      1.38 o
   1  -4  14       38.25       40.24      2.67 o
   2  -4  14        1.75        1.04      0.93 o
   3  -4  14        0.13       -0.46      0.98 o
   4  -4  14        0.35       -0.08      1.31 o
  -4  -3  14        6.45        9.77      1.62 o
  -3  -3  14        0.01        0.79      1.08 o
  -2  -3  14        7.47        7.86      1.33 o
  -1  -3  14        2.04       -0.40      0.89 o
   0  -3  14       19.17       20.89      1.31 o
   1  -3  14       40.56       40.17      1.77 o
   2  -3  14        3.04        2.63      0.88 o
   3  -3  14        0.10       -0.26      0.78 o
   4  -3  14        0.01       -0.58      1.18 o
  -4  -2  14       34.05       34.50      2.43 o
  -3  -2  14       11.73       12.94      1.60 o
  -2  -2  14       65.59       60.45      2.84 o
  -1  -2  14        6.59        2.57      0.98 o
   0  -2  14       21.44       20.03      1.26 o
   1  -2  14        2.01        1.38      0.69 o
   2  -2  14        4.90        5.15      0.89 o
   3  -2  14        0.14        0.82      0.99 o
   4  -2  14        5.75        6.55      1.17 o
   5  -2  14        0.07        0.66      1.54 o
  -4  -1  14        5.68        3.31      1.54 o
  -3  -1  14       17.39       17.76      2.70 o
  -2  -1  14       24.57       19.68      3.07 o
  -1  -1  14      127.69      105.53      3.31 o
   0  -1  14       12.44       12.15      1.28 o
   1  -1  14       31.31       28.67      1.41 o
   2  -1  14       24.87       24.03      1.35 o
   3  -1  14        6.18        5.85      1.07 o
   4  -1  14      101.64      102.84      3.09 o
   5  -1  14       29.93       27.64      2.23 o
  -4   0  14        0.49       -1.04      2.47 o
  -3   0  14       78.16       70.98      3.12 o
  -2   0  14        3.72        3.74      0.85 o
  -1   0  14       14.14       15.18      1.13 o
   0   0  14      127.04      117.05      3.05 o
   1   0  14       10.75        7.62      1.15 o
   2   0  14       76.03       77.43      2.70 o
   3   0  14        9.61       10.87      1.31 o
   4   0  14      119.73      127.38      3.51 o
   5   0  14        0.03       -0.45      1.05 o
  -4   1  14       12.23        9.83      1.91 o
  -3   1  14        8.02        5.41      1.23 o
  -2   1  14       11.09        5.68      0.88 o
  -1   1  14        0.56       -0.57      0.57 o
   0   1  14       29.12       31.46      1.47 o
   1   1  14      152.26      155.59      3.72 o
   2   1  14      967.28      984.04     17.88 o
   3   1  14       43.93       46.04      2.06 o
   4   1  14        0.53       -0.11      0.74 o
   5   1  14        7.72        6.37      1.36 o
   6   1  14        3.24        3.70      1.42 o
  -4   2  14        3.51        3.75      2.12 o
  -3   2  14        0.54        0.77      0.87 o
  -2   2  14        0.01       -0.60      0.60 o
  -1   2  14        2.79        2.75      0.76 o
   0   2  14       61.12       59.30      2.01 o
   1   2  14      190.70      191.88      4.31 o
   2   2  14      890.74      868.77     15.90 o
   3   2  14       35.76       36.16      1.62 o
   4   2  14        0.54        0.62      0.75 o
   5   2  14        1.97        0.95      1.30 o
   6   2  14        1.16        3.15      1.16 o
  -4   3  14        9.20       10.53      1.90 o
  -3   3  14        1.41        1.95      1.09 o
  -2   3  14        1.31        1.41      0.76 o
  -1   3  14       38.18       45.18      3.27 o
   0   3  14      400.39      394.70      7.72 o
   1   3  14      374.36      359.51      7.14 o
   2   3  14       54.64       61.15      2.04 o
   3   3  14        5.96        5.40      1.05 o
   4   3  14      115.17      122.27      3.32 o
   5   3  14        1.68        1.63      1.02 o
   6   3  14        0.02        0.62      1.01 o
  -4   4  14        2.94        1.23      1.38 o
  -3   4  14        1.62       -0.09      0.94 o
  -2   4  14       51.59       44.94      2.46 o
  -1   4  14       78.55       79.14      3.01 o
   0   4  14      212.84      208.75      5.00 o
   1   4  14      137.82      140.63      3.35 o
   2   4  14       32.44       27.62      1.34 o
   3   4  14       29.68       29.08      1.17 o
   4   4  14       70.85       70.84      1.88 o
   5   4  14       99.49       97.68      3.09 o
   6   4  14        0.19       -0.35      2.12 o
  -4   5  14        0.35       -1.61      1.61 o
  -3   5  14        0.07       -0.86      1.17 o
  -2   5  14        0.13        1.16      1.19 o
  -1   5  14        4.92        4.63      1.05 o
   0   5  14        4.30        3.86      1.04 o
   1   5  14        1.59        1.31      0.59 o
   2   5  14        6.08        6.37      0.72 o
   3   5  14        2.52        1.54      0.63 o
   4   5  14       51.98       55.12      2.06 o
   5   5  14        5.42        6.50      1.00 o
   6   5  14        0.03       -0.72      0.85 o
  -3   6  14        1.77        2.89      1.59 o
  -2   6  14        0.17        0.83      0.92 o
  -1   6  14        0.23       -0.81      0.81 o
   0   6  14       56.58       58.66      2.70 o
   1   6  14       11.94       10.21      1.76 o
   2   6  14        4.76        3.07      0.78 o
   3   6  14       49.15       41.77      2.04 o
   4   6  14       49.77       43.79      1.92 o
   5   6  14       10.09       11.70      1.44 o
   6   6  14       10.13       13.76      1.64 o
  -3   7  14       16.92       20.14      2.85 o
  -2   7  14       61.30       66.64      2.78 o
  -1   7  14        7.61        8.10      1.20 o
   0   7  14       19.75       22.13      1.56 o
   1   7  14       23.27       21.39      1.68 o
   2   7  14        1.94        1.36      0.73 o
   3   7  14       57.89       47.02      1.93 o
   4   7  14        0.12        0.02      0.75 o
   5   7  14       20.32       25.16      1.68 o
  -2   8  14        2.67        2.74      1.26 o
  -1   8  14        6.77        9.02      1.20 o
   0   8  14       40.32       44.59      2.14 o
   1   8  14        0.47       -0.10      0.71 o
   2   8  14       54.49       55.37      2.10 o
   3   8  14       25.86       28.87      1.58 o
   4   8  14       24.43       27.09      1.65 o
   5   8  14        3.90        4.24      1.07 o
  -1   9  14       11.77       12.20      1.41 o
   0   9  14        1.07        1.14      0.89 o
   1   9  14        8.42        8.85      1.04 o
   2   9  14        8.59        7.69      1.42 o
   3   9  14       17.17       18.61      1.37 o
   4   9  14        2.67        1.70      1.16 o
   0  10  14        1.15        0.77      0.80 o
   1  10  14        1.95        1.59      0.81 o
   2  10  14        1.85        3.86      1.39 o
   3  10  14        7.99        9.61      1.18 o
  -1  -6  15        0.35       -0.04      1.39 o
   0  -6  15        0.53        1.13      2.11 o
  -2  -5  15      103.08      116.34      5.62 o
  -1  -5  15       21.60       17.42      2.40 o
   0  -5  15        1.63       -0.14      1.17 o
   1  -5  15       28.22       31.67      2.94 o
   2  -5  15       14.25       15.22      4.38 o
  -3  -4  15       14.42       20.21      2.56 o
  -2  -4  15        0.01       -1.18      1.18 o
  -1  -4  15        0.14       -0.94      1.32 o
   0  -4  15        3.69        5.31      1.29 o
   1  -4  15       28.44       29.71      2.14 o
   2  -4  15       35.97       32.37      4.26 o
   3  -4  15        0.17        0.14      1.36 o
  -3  -3  15        2.35        2.99      1.25 o
  -2  -3  15       55.04       59.68      2.97 o
  -1  -3  15        3.61        1.56      1.36 o
   0  -3  15       68.99       66.29      3.53 o
   1  -3  15       25.46       24.59      1.95 o
   2  -3  15        0.19        0.89      1.01 o
   3  -3  15        0.45        0.99      1.49 o
   4  -3  15        0.08       -0.90      1.31 o
  -4  -2  15       20.09       23.53      3.44 o
  -3  -2  15        4.29        4.07      1.26 o
  -2  -2  15        0.83       -1.02      1.02 o
  -1  -2  15        0.67        2.94      1.22 o
   0  -2  15      183.59      175.67      4.80 o
   1  -2  15       52.10       50.41      2.19 o
   2  -2  15        2.85        0.72      1.24 o
   3  -2  15        6.94        5.40      1.99 o
   4  -2  15       27.12       29.86      2.00 o
  -4  -1  15        0.01       -0.06      1.35 o
  -3  -1  15       11.00       14.26      1.70 o
  -2  -1  15       98.65       95.01      3.74 o
  -1  -1  15       10.18       10.41      1.24 o
   0  -1  15        0.21        0.16      0.79 o
   1  -1  15       38.38       34.97      1.85 o
   2  -1  15       26.60       30.45      2.84 o
   3  -1  15       18.80       23.18      1.64 o
   4  -1  15       17.07       18.25      1.67 o
   5  -1  15        1.83        4.88      1.67 o
  -4   0  15        0.02       -0.21      1.33 o
  -3   0  15        2.70        2.14      1.32 o
  -2   0  15        8.72        4.27      2.01 o
  -1   0  15       21.05       15.26      1.33 o
   0   0  15        0.10        0.35      0.86 o
   1   0  15       48.17       46.26      2.08 o
   2   0  15       82.59       76.91      2.79 o
   3   0  15      571.62      572.59     15.35 o
   4   0  15       46.44       53.06      2.17 o
   5   0  15       11.93       13.13      1.55 o
  -4   1  15        7.08        2.70      2.20 o
  -3   1  15        0.23        0.02      1.22 o
  -2   1  15        1.95        1.25      0.73 o
  -1   1  15       21.65       18.30      1.24 o
   0   1  15       37.98       36.28      1.63 o
   1   1  15      100.74      100.25      2.81 o
   2   1  15       27.98       25.55      1.64 o
   3   1  15      438.66      437.93      9.86 o
   4   1  15       11.51       14.18      1.29 o
   5   1  15        1.79       -0.22      0.94 o
  -4   2  15        0.23       -1.23      1.77 o
  -3   2  15        0.64       -0.40      1.01 o
  -2   2  15        3.13        2.03      0.87 o
  -1   2  15       23.25       17.33      1.19 o
   0   2  15       50.92       49.96      1.85 o
   1   2  15      149.43      157.15      3.79 o
   2   2  15       87.38       83.09      2.52 o
   3   2  15        6.26        5.66      1.28 o
   4   2  15       14.97       15.42      1.29 o
   5   2  15       16.27       18.04      1.63 o
  -4   3  15        6.56        4.36      2.24 o
  -3   3  15       46.70       48.24      3.01 o
  -2   3  15       10.09        9.22      1.73 o
  -1   3  15        1.31        3.43      0.87 o
   0   3  15        0.65       -0.59      0.59 o
   1   3  15      122.68      115.06      3.03 o
   2   3  15       29.58       33.98      1.55 o
   3   3  15        0.11       -0.65      0.65 o
   4   3  15       23.45       25.49      1.51 o
   5   3  15        0.20       -0.05      0.91 o
   6   3  15       26.70       25.56      2.26 o
  -3   4  15       30.44       34.24      2.37 o
  -2   4  15       81.89       76.19      3.15 o
  -1   4  15       16.82       14.39      1.44 o
   0   4  15        5.74        7.51      0.98 o
   1   4  15        0.03       -0.04      0.69 o
   2   4  15       13.51       11.76      1.02 o
   3   4  15        0.30       -0.12      0.69 o
   4   4  15        0.27        0.82      1.00 o
   5   4  15        1.94        1.95      1.16 o
   6   4  15        3.53        0.01      1.18 o
  -3   5  15        0.11       -0.49      1.20 o
  -2   5  15        0.33       -0.15      0.91 o
  -1   5  15       28.85       31.46      1.91 o
   0   5  15        0.86        1.99      0.93 o
   1   5  15        0.01        0.88      0.89 o
   2   5  15        9.39        7.56      0.79 o
   3   5  15        0.10       -0.06      0.59 o
   4   5  15       31.85       30.52      1.77 o
   5   5  15       18.08       16.41      1.79 o
  -3   6  15       15.80       16.68      2.07 o
  -2   6  15       16.31       17.14      1.62 o
  -1   6  15       30.72       36.79      2.08 o
   0   6  15        2.23        4.01      1.06 o
   1   6  15        0.25        0.71      0.72 o
   2   6  15        4.38        3.52      1.22 o
   3   6  15        2.26       -0.65      0.65 o
   4   6  15        7.10        4.04      0.93 o
   5   6  15        1.34        1.87      0.99 o
  -2   7  15       18.04       23.95      1.81 o
  -1   7  15        1.15        1.76      1.03 o
   0   7  15        7.79       13.58      1.40 o
   1   7  15       38.12       42.46      1.82 o
   2   7  15        0.87        0.95      1.07 o
   3   7  15       24.11       24.14      1.84 o
   4   7  15        0.69        1.38      0.82 o
   5   7  15        0.71        1.79      1.05 o
  -1   8  15        1.59        0.45      0.96 o
   0   8  15       76.60       77.78      3.00 o
   1   8  15        0.60        0.87      0.77 o
   2   8  15       10.49        8.12      1.06 o
   3   8  15        0.83        1.88      0.86 o
   4   8  15        3.10        2.36      1.01 o
   0   9  15        3.35        4.04      1.06 o
   1   9  15        9.11        9.67      1.55 o
   2   9  15       62.27       72.08      2.54 o
   3   9  15       37.02       34.87      1.82 o
   4   9  15        4.75        4.68      1.17 o
   2  10  15        3.81        5.02      1.03 o
  -1  -5  16        0.25        0.02      1.38 o
   0  -5  16        0.41       -0.30      2.09 o
   1  -5  16       12.30       16.07      2.33 o
  -2  -4  16       15.85       15.53      2.45 o
  -1  -4  16       27.92       26.08      2.72 o
   0  -4  16        0.01        0.31      1.08 o
   1  -4  16       74.42       68.59      4.06 o
   2  -4  16       17.62       17.02      2.51 o
  -3  -3  16        4.50        4.24      1.84 o
  -2  -3  16        0.75        0.48      1.08 o
  -1  -3  16       46.94       45.91      2.67 o
   0  -3  16        7.75        8.16      1.44 o
   1  -3  16       65.06       66.70      3.21 o
   2  -3  16       15.51       20.62      1.94 o
   3  -3  16        0.07        1.32      1.44 o
  -3  -2  16       29.77       29.35      5.64 o
  -2  -2  16        0.33       -0.31      0.96 o
  -1  -2  16       47.98       45.25      2.32 o
   0  -2  16        3.09        2.63      0.98 o
   1  -2  16        5.35        5.47      1.10 o
   2  -2  16        3.01        0.72      0.91 o
   3  -2  16        2.48        0.95      1.11 o
   4  -2  16       24.53       30.12      2.39 o
  -3  -1  16        8.41       12.10      1.74 o
  -2  -1  16        4.45        3.23      1.21 o
  -1  -1  16       23.95       19.06      1.54 o
   0  -1  16        2.84        0.17      0.99 o
   1  -1  16       23.86       23.10      1.63 o
   2  -1  16        0.01       -0.81      0.81 o
   3  -1  16       37.31       36.10      3.01 o
   4  -1  16       80.54       95.88      5.47 o
  -3   0  16       12.51       13.97      2.07 o
  -2   0  16        0.05       -0.51      0.94 o
  -1   0  16        1.08        0.00      0.81 o
   0   0  16       14.63       17.20      1.45 o
   1   0  16       10.81       11.46      1.29 o
   2   0  16        3.52        2.70      1.03 o
   3   0  16       71.17       71.42      2.91 o
   4   0  16       51.48       48.30      2.40 o
   5   0  16       41.13       46.21      2.53 o
  -3   1  16        0.10        0.96      1.25 o
  -2   1  16       15.35       13.65      1.53 o
  -1   1  16        8.98        8.95      1.17 o
   0   1  16       31.59       30.47      1.74 o
   1   1  16        0.37        0.72      0.81 o
   2   1  16       41.81       41.57      2.30 o
   3   1  16       38.69       40.80      2.12 o
   4   1  16       13.11       17.02      1.53 o
   5   1  16        1.48        1.03      0.94 o
  -3   2  16       13.09       11.36      2.66 o
  -2   2  16       27.27       27.21      3.01 o
  -1   2  16        0.03        0.59      0.79 o
   0   2  16        3.27        2.45      0.81 o
   1   2  16        0.00        0.86      0.96 o
   2   2  16       65.50       62.88      2.51 o
   3   2  16        0.05       -0.59      0.80 o
   4   2  16       38.44       39.05      1.89 o
   5   2  16        0.30        1.10      0.96 o
  -3   3  16       11.31       15.04      1.72 o
  -2   3  16       13.91       15.94      1.69 o
  -1   3  16       46.74       45.42      2.36 o
   0   3  16        0.99        1.09      0.79 o
   1   3  16        4.37        2.59      0.82 o
   2   3  16       62.96       53.74      2.02 o
   3   3  16        3.43        4.27      0.98 o
   4   3  16        2.03        2.52      0.97 o
   5   3  16        1.62        1.46      1.21 o
  -3   4  16       16.52       14.62      1.69 o
  -2   4  16        0.42        0.27      1.06 o
  -1   4  16        0.00       -1.47      1.47 o
   0   4  16       18.49       19.06      1.69 o
   1   4  16        9.52        7.74      1.10 o
   2   4  16       64.98       60.89      2.68 o
   3   4  16        0.65        0.22      0.80 o
   4   4  16       11.02       13.48      1.73 o
   5   4  16       12.24       12.14      1.70 o
  -3   5  16       36.92       39.09      2.91 o
  -2   5  16       24.95       20.44      1.82 o
  -1   5  16       10.85        7.01      1.97 o
   0   5  16       31.89       33.83      2.03 o
   1   5  16        8.20        5.69      1.22 o
   2   5  16        0.28       -0.96      0.96 o
   3   5  16        7.16        7.06      1.11 o
   4   5  16        2.18        2.12      1.16 o
   5   5  16       17.73       19.88      1.92 o
  -2   6  16       20.55       20.28      1.77 o
  -1   6  16        2.66        5.38      1.21 o
   0   6  16       41.74       40.82      2.33 o
   1   6  16        2.18        0.87      1.58 o
   2   6  16       11.48       11.71      1.47 o
   3   6  16       15.78       17.19      1.71 o
   4   6  16        0.03       -1.06      1.06 o
   5   6  16        8.89        7.37      1.90 o
  -2   7  16       16.06       16.65      1.69 o
  -1   7  16        5.42        6.90      1.31 o
   0   7  16        8.57        6.75      1.27 o
   1   7  16       12.64       12.42      1.95 o
   2   7  16        4.12        6.59      0.97 o
   3   7  16        3.39        4.31      1.43 o
   4   7  16        0.61        0.18      1.12 o
  -1   8  16        0.02       -0.25      1.00 o
   0   8  16        0.85        2.71      1.11 o
   1   8  16        5.25        3.67      0.97 o
   2   8  16        8.61        8.06      1.09 o
   3   8  16       14.95       20.37      1.81 o
   4   8  16        3.19        0.67      0.91 o
   0   9  16       16.60       21.10      3.03 o
   1   9  16        0.39       -0.64      1.02 o
   2   9  16        0.31        0.64      0.86 o
   3   9  16        9.31        7.01      1.14 o
  -1  -4  17        0.08        0.21      1.48 o
   0  -4  17        0.00        0.41      1.13 o
   1  -4  17        5.71        5.48      1.72 o
  -2  -3  17        3.06        2.41      1.58 o
  -1  -3  17        1.46        2.56      1.59 o
   0  -3  17        7.44        2.42      1.24 o
   1  -3  17        8.44       10.35      1.97 o
   2  -3  17        0.65        2.19      1.26 o
  -2  -2  17        0.00       -0.09      1.30 o
  -1  -2  17        4.08        4.59      1.14 o
   0  -2  17        6.35        4.89      1.16 o
   1  -2  17        0.06       -0.75      0.87 o
   2  -2  17        2.15        2.82      1.24 o
   3  -2  17        1.95        0.78      1.24 o
  -3  -1  17        8.31        9.15      1.98 o
  -2  -1  17        1.40        2.76      1.18 o
  -1  -1  17        6.16        5.94      1.14 o
   0  -1  17        1.34        1.75      0.96 o
   1  -1  17       26.98       28.94      1.86 o
   2  -1  17        0.26       -1.30      1.30 o
   3  -1  17        6.18        5.80      1.50 o
   4  -1  17       28.63       32.49      4.08 o
  -3   0  17       18.91       18.24      2.35 o
  -2   0  17        0.17       -0.96      1.19 o
  -1   0  17       14.53       15.42      1.47 o
   0   0  17        4.15        4.26      1.01 o
   1   0  17        0.00        0.82      0.94 o
   2   0  17        7.87        7.38      1.22 o
   3   0  17        1.58       -0.04      0.97 o
   4   0  17       54.36       49.34      2.88 o
  -3   1  17        0.10        1.56      2.00 o
  -2   1  17        0.93        0.49      0.97 o
  -1   1  17       30.65       32.97      1.91 o
   0   1  17        1.31        0.97      0.81 o
   1   1  17       11.41       11.19      1.32 o
   2   1  17       39.35       42.81      2.40 o
   3   1  17       26.75       26.55      1.80 o
   4   1  17       11.95       11.73      1.43 o
  -3   2  17        4.75        7.10      2.51 o
  -2   2  17        3.56        4.58      2.49 o
  -1   2  17       10.18        9.86      1.40 o
   0   2  17        0.63       -0.29      1.20 o
   1   2  17       14.23       12.30      1.30 o
   2   2  17       13.64       14.48      1.39 o
   3   2  17        0.60        0.95      1.09 o
   4   2  17        0.36        2.22      1.05 o
   5   2  17        3.19        2.17      1.05 o
  -3   3  17       12.23       13.48      3.01 o
  -2   3  17        1.57        2.95      1.21 o
  -1   3  17        0.69        0.35      1.41 o
   0   3  17       36.55       36.19      1.86 o
   1   3  17        0.38        1.94      1.31 o
   2   3  17        0.09        0.25      0.99 o
   3   3  17       15.18       14.79      1.63 o
   4   3  17        0.02       -0.72      1.03 o
   5   3  17        4.52        3.75      1.36 o
  -2   4  17       27.65       22.59      1.95 o
  -1   4  17       30.65       30.96      2.10 o
   0   4  17       16.88       15.70      1.64 o
   1   4  17       12.37       13.56      1.31 o
   2   4  17       39.47       32.98      1.80 o
   3   4  17        9.70       11.39      1.52 o
   4   4  17        3.01        2.57      1.15 o
   5   4  17        2.01        0.70      1.98 o
  -2   5  17        0.21        2.07      1.16 o
  -1   5  17       44.93       45.29      2.48 o
   0   5  17        1.22        1.27      0.98 o
   1   5  17       32.84       33.96      2.16 o
   2   5  17        1.40        1.55      1.34 o
   3   5  17       21.63       26.54      2.07 o
   4   5  17       15.06       15.59      3.30 o
   5   5  17        0.28       -1.45      2.14 o
  -2   6  17       35.74       31.13      2.78 o
  -1   6  17       14.92       19.12      2.04 o
   0   6  17       11.23       10.79      1.61 o
   1   6  17        2.26        1.16      1.53 o
   2   6  17        9.63        7.55      2.12 o
   3   6  17        5.02        4.73      1.71 o
   4   6  17        2.37        2.94      1.82 o
  -1   7  17        2.28        3.46      1.20 o
   0   7  17       37.29       42.33      2.33 o
   1   7  17        2.48        4.56      1.25 o
   2   7  17       23.08       21.73      1.85 o
   3   7  17        0.01        1.39      1.11 o
   4   7  17        0.98        2.20      1.31 o
   0   8  17        7.51       11.47      1.47 o
   1   8  17        0.47       -0.79      1.04 o
   2   8  17        3.17        6.06      1.36 o
   3   8  17       41.43       44.66      4.01 o
   0  -3  18        0.84        1.26      1.40 o
   1  -3  18        0.62        1.16      1.28 o
  -1  -2  18        0.15        1.24      1.03 o
   0  -2  18        0.35        0.47      0.97 o
   1  -2  18        0.25       -1.14      2.15 o
   2  -2  18        2.31        3.55      2.26 o
  -2  -1  18       23.52       27.68      2.71 o
  -1  -1  18        2.81        2.50      1.10 o
   0  -1  18        0.00        0.91      0.95 o
   1  -1  18        0.08        1.10      0.97 o
   2  -1  18        1.76        1.34      1.03 o
   3  -1  18        0.63        1.62      1.31 o
  -2   0  18        2.30        4.13      1.61 o
  -1   0  18       12.50       11.62      1.53 o
   0   0  18       41.31       42.66      2.24 o
   1   0  18        2.06        1.70      1.21 o
   2   0  18       28.08       25.12      1.89 o
   3   0  18        6.00        8.02      1.44 o
  -2   1  18        0.06       -0.30      1.17 o
  -1   1  18        1.35       -0.68      1.43 o
   0   1  18        0.21        0.31      0.89 o
   1   1  18        0.48        0.18      0.91 o
   2   1  18       26.52       24.83      1.78 o
   3   1  18        7.98        8.09      1.72 o
   4   1  18       12.71       12.43      1.59 o
  -2   2  18        4.83        7.07      1.87 o
  -1   2  18        0.01       -0.90      0.90 o
   0   2  18        0.60        0.69      1.19 o
   1   2  18        2.81        2.48      1.10 o
   2   2  18       24.91       24.47      2.81 o
   3   2  18        0.45       -0.30      1.01 o
   4   2  18        5.40        5.31      1.25 o
  -2   3  18       12.75       18.09      2.35 o
  -1   3  18        2.53        1.05      1.32 o
   0   3  18        0.07        0.44      1.31 o
   1   3  18       14.80       16.65      1.69 o
   2   3  18        0.18        0.85      1.10 o
   3   3  18       19.57       20.14      3.22 o
   4   3  18        2.43        2.54      1.71 o
  -2   4  18        0.05        1.17      1.23 o
  -1   4  18        1.79        1.49      1.51 o
   0   4  18        0.03        0.05      1.00 o
   1   4  18       17.75       15.40      1.69 o
   2   4  18        2.66        1.49      1.11 o
   3   4  18       11.23       10.23      1.53 o
   4   4  18        8.08        9.66      1.57 o
  -1   5  18        2.82        3.09      1.27 o
   0   5  18        3.04        2.35      1.18 o
   1   5  18        0.01       -0.83      1.02 o
   2   5  18        0.01       -0.90      1.03 o
   3   5  18        1.21        1.07      1.37 o
   4   5  18       16.66       16.10      2.41 o
  -1   6  18        0.14        0.02      1.10 o
   0   6  18        5.08        5.76      1.34 o
   1   6  18       35.24       38.60      2.38 o
   2   6  18        0.00        0.10      1.39 o
   3   6  18        1.94        1.68      1.81 o
   4   6  18        4.44        6.03      3.93 o
   0   7  18        2.43        4.00      1.74 o
   1   7  18        2.02        2.38      1.75 o
   2   7  18        2.56        0.54      1.15 o
   3   7  18       11.76       12.41      1.73 o
   0  -1  19       12.46       13.01      1.55 o
   1  -1  19        3.97        3.74      1.29 o
   2  -1  19        3.31        2.49      1.27 o
  -1   0  19        0.19       -0.33      1.08 o
   0   0  19        3.69        3.96      1.17 o
   1   0  19        0.00        0.13      0.96 o
   2   0  19        2.76        5.16      1.26 o
  -1   1  19        0.01       -1.02      1.02 o
   0   1  19       13.12       16.43      1.86 o
   1   1  19        8.34        7.20      1.48 o
   2   1  19        2.40        2.34      1.08 o
   3   1  19        5.37        7.33      1.39 o
  -1   2  19        7.62       10.54      2.08 o
   0   2  19       38.39       42.92      2.68 o
   1   2  19        8.81        8.48      1.52 o
   2   2  19       23.83       31.65      3.44 o
   3   2  19       15.51       13.06      1.76 o
  -1   3  19        0.04        2.18      1.77 o
   0   3  19        3.18        5.33      2.10 o
   1   3  19        0.61        0.86      1.12 o
   2   3  19       55.78       49.92      2.77 o
   3   3  19        0.54        1.62      1.15 o
  -1   4  19       22.73       21.45      2.54 o
   0   4  19        8.31        5.78      1.78 o
   1   4  19        3.88        3.11      1.50 o
   2   4  19        0.05        1.67      1.49 o
   3   4  19        9.01        8.80      3.90 o
   0   5  19        7.94        6.79      1.45 o
   1   5  19        2.98        3.28      1.30 o
   2   5  19        0.00       -1.03      2.40 o
   3   5  19        9.28       12.87      2.20 o
   0   6  19        0.23       -1.23      1.23 o
   1   6  19       24.83       26.70      2.61 o
   2   6  19        5.97       10.94      1.69 o
   1   1  20       30.61       39.04      2.63 o
   0   2  20        1.66        1.42      1.28 o
   1   2  20       16.28       20.65      2.02 o
   2   2  20        3.32        3.70      1.44 o
   0   3  20       15.76       18.47      2.86 o
   1   3  20        8.39       10.16      4.71 o
   2   3  20       31.35       24.49      2.16 o
   1   4  20        0.27        0.48      1.51 o
   2   4  20        0.01        3.39      1.72 o
 
